# Supplementary material for: Genome Evolution and Innovation across the Four Major Lineages of Cryptococcus gattii
Source: mBio. 2015 Sep 1;6(5):e00868-15. doi: 10.1128/mBio.00868-15 (PMC4556806; doi:10.1128/mBio.00868-15)
Supplement: Data Set S1 — (Tab 1) Counts of initial (before syntenic corrections) lineage-specific (LS) and pan-lineage-specific (PLS) clusters and genes (from all isolates present in group) in parentheses. Genes in synteny show the total count and percentage from within the containing lineages. The most closely related isolate belonging to the following lineage was chosen to identify divergent clusters/genes that had not been identified by syntenic analysis. The final column shows the number of complementary orthogroups and genes identified by this analysis (e.g., VGII-absent genes matching VGII-lost genes). The asterisk signifies sets that have been lost twice or regained. (Tab 2) Complementary orthogroups and genes identified by syntenic orthogroups correction (green). No-longer lineage specific (LS) shows numbers of orthogroups that were reclassified as divergent orthologs. The asterisk signifies sets that have been lost twice or regained given the phylogenetic relationships of isolates. (Tab 3) Numbers of lineage-specific (LS) and multilineage-specific (MLS) genes. The first section of the table gives numbers of 1:1 ortholog and paralog clusters and genes among the containing lineages. The second section (middle 3 columns) shows the number of Pfam, TIGRFAM, and GO terms identified among each set of genes. The final 3 columns provide the number of terms that were significantly enriched compared with the remaining genes present in the containing lineages. Enrichment is determined by a two-tailed Fisher exact test with q-value FDR. P < 0.05. The asterisk signifies sets that have been lost twice or regained. (Tab 4) All enriched Pfam domains (q value, <0.05) of lineage-specific (LS) and multilineage-specific (MLS) genes for each of the lineages of C. gattii. (Tab 5) Classification of genes using Pfam and GO. Many terms were found across multiple LS plus PLS categories. For example, Cupin 1 and Cupin 2 Pfam domains were enriched among VGII-specific, VGII-lost, and VGIV-lost categories. A gre [file mbo004152446sd1.xlsx]

## Sheet: LS+PLS synteny pt1
	Presence	Number of isolates	1:1 orthologs	Paralogs	Genes in synteny	Isolate for comparison	Missed-synteny	Divergent 1:1 orthologs
	VGII, III, IV	11	5 (55)	0 (0)	55 (100%)	VGI Ru294	1 (11; 20%)	1 (11)
	VGII, IV	9	6 (54)	0 (0)	45 (83%)	VGIII CA1873	2 (18; 33%)	2 (18)
	VGI, III, IV	8	212 (1,696)	4 (44)	1,721 (99%)	VGII CBS10090	76 (608; 35%)	70 (560)
	VGI, III	7	38 (266)	0 (0)	256 (96%)	VGIV IND107	15 (105; 39%)	14 (98)
	VGI, II, IV	14	53 (742)	2 (32)	763 (99%)	VGIII CA1873	32 (448; 58%)	30 (420)
	VGI, II, III	15	67 (1,005)	0 (0)	1,004 (100%)	VGIV IND107	47 (705; 70%)	47 (705)
	VGI, II*	13	32 (416)	1 (16)	430 (100%)	VGIV IND107	24 (312; 72%)	23 (299)
	VGI, IV*	6	39 (234)	0 (0)	192 (82%)	VGIII CA1280	17 (102; 44%)	12 (72)
	VGII, III*	10	6 (60)	1 (11)	68 (96%)	VGIV IND107	2 (20; 28%)	2 (20)
	VGIII, IV*	3	41 (123)	0 (0)	121 (98%)	VGI Ru294	31 (93; 76%)	29 (87)
	VGI	5	58 (290)	3 (25)	279 (89%)	VGIII CA1280	16 (80; 25%)	13 (65)
	VGII	8	189 (1,512)	0 (0)	1,512 (100%)	VGIV IND107	100 (800; 53%)	84 (672)
	VGIII	2	113 (226)	0 (0)	220 (97%)	VGI Ru294	64 (128; 57%)	53 (106)
	VGIV	1	217 (217)	0 (0)	NA	NA	NA	NA
	all LS+PLS genes	16	1,076 (6,896)	11 (128)	6,666 (95%)	All of above	427 (3430; 49%)	380 (3,133)
	all non-LS+PLS genes	16	6,885 (94,396)	181 (3,994)	96521 (98%)	NA	NA	NA
	Counts of initial (before syntenic-corrections) lineage specific (LS) and pan-lineage specific (PLS) clusters, and genes (from all isolates present in group) in parenthesis. Genes in synteny shows the total count and percent from within the containing lineages. The most closely related isolate belonging to the following lineage was chosen to identify divergent clusters/genes that had not been ide…

## Sheet: LS+PLS synteny pt2
	Clusters present in	VGII, III, IV	VGII, IV	VGI, III, IV	VGI, III	VGI, II, IV	VGI, II, III	VGI, II*	VGI, IV*	VGII, III*	VGIII, IV*	VGI	VGII	VGIII	VGIV
	VGII, III, IV	0	0	0	0	0	0	0	0	0	0	1	0	0	0
	VGII, IV	0	0	0	1	0	0	0	0	0	0	0	0	1	0
	VGI, III, IV	0	0	0	0	0	0	0	0	0	0	0	70	0	0
	VGI, III	0	1	0	0	0	0	0	0	0	0	0	0	0	13
	VGI, II, IV	0	0	0	0	0	0	0	0	0	0	0	0	30	0
	VGI, II, III	0	0	0	0	0	0	0	0	0	0	0	0	0	47
	VGI, II*	0	0	0	0	0	0	0	0	0	17	0	0	0	5
	VGI, IV*	0	0	0	0	0	0	0	0	1	0	0	0	11	0
	VGII, III*	0	0	1	0	0	0	0	1	0	0	0	0	0	0
	VGIII, IV*	0	0	0	0	0	0	21	0	0	0	8	0	0	0
	VGI	1	0	0	0	0	0	0	0	0	8	0	0	4	0
	VGII	0	0	69	0	0	0	0	5	0	4	0	0	0	6
	VGIII	0	0	0	0	32	0	5	10	0	0	6	0	0	0
	VGIV	NA	NA	NA	NA	NA	NA	NA	NA	NA	NA	NA	NA	NA	NA
	all LS/PLS genes	11	9	560	7	448	0	338	96	10	87	75	560	92	71
	Non-redundant non-syntenic counterparts	5	7	560	9	64	NA	78	160	6	377	165	560	644	1065
	No longer LS	5	7	552	9	64	NA	63	10	6	221	11	560	420	705
	Complimentary orthogroups and genes identified by syntenic orthogroups correction (green). No-longer lineage specific (LS) shows numbers of orthogroups that were reclassified as divergent orthologs. *Signifies sets that have been lost twice or re-gained given the phylogenetic relationships of isolates.

## Sheet: LS+PLS Enrichment counts
	Clusters/genes present in	isolates #	1:1 ortholog clusters	1:1 ortholog genes	Paralog clusters	Paralog genes	PFAM domains	TIGRFAM domains	GO terms	PFAM enrichment	TIGRFAM enrichment	GO enrichment
	VGII, III, IV	11	4	44	0	0	13	11	0	1	1	0
	VGII, IV	9	5	45	0	0	16	5	9	3	1	1
	VGI, III, IV	8	142	1136	4	44	325	31	259	52	4	48
	VGI, III	7	37	259	0	0	14	0	21	2	0	4
	VGI, II, IV	14	19	266	2	32	143	30	123	16	2	17
	VGI, II, III	15	20	300	0	0	103	15	64	14	2	14
	VGI, II*	13	11	143	1	16	129	26	99	20	3	17
	VGI, IV*	6	38	228	0	0	29	5	12	7	1	3
	VGII, III*	10	5	50	1	11	18	0	9	2	0	1
	VGIII, IV*	3	20	60	0	0	6	0	3	2	0	1
	VGI	5	57	285	3	25	42	0	45	12	0	15
	VGII	8	119	952	0	0	200	0	183	30	0	22
	VGIII	2	79	158	0	0	7	0	10	2	0	1
	VGIV	1	170	170	0	0	28	0	26	1	0	0
	all LS/PLS	16	726	4096	11	128	1073	123	863	126	14	79
	all non-LS/PLS	16	7060	97196	181	3994	75615	9403	58346	126	14	1034
	Numbers of lineage-specific (LS) and multi-lineage-specific (MLS) genes. First section of table gives numbers of 1:1 ortholog and paralog clusters and genes among the containing lineages. The second section (middle 3 columns) shows the number of PFAM, TIGRFAM and GO-terms identified among each set of genes. The final 3 columns provide the number of terms that were significantly enriched compared …

## Sheet: LS+PLS Enrichment terms
	Lineages	Pfam Acc.	Pfam Description	q-value
	VGI-specific	PF07173.7	DUF1399[Protein of unknown function (DUF1399)]	3.6658e-11
		PF13427.1	DUF4111[Domain of unknown function (DUF4111)]	1.09836e-10
		PF02301.13	HORMA[HORMA domain]	3.62361e-08
		PF01794.14	Ferric_reduct[Ferric reductase like transmembrane component]	1.26558e-06
		PF08022.7	FAD_binding_8[FAD-binding domain]	2.29196e-06
		PF03151.11	TPT[Triose-phosphate Transporter family]	3.84711e-06
		PF08030.7	NAD_binding_6[Ferric reductase NAD binding domain]	5.41508e-06
		PF00098.18	zf-CCHC[Zinc knuckle]	1.0159e-05
		PF00628.24	PHD[PHD-finger]	3.92248e-05
		PF01408.17	GFO_IDH_MocA[Oxidoreductase family, NAD-binding Rossmann fold]	0.000136906
		PF00005.22	ABC_tran[ABC transporter]	0.0030197
		PF04982.8	HPP[HPP family]	0.00758707
	VGI-VGIII- specific	PF00098.18	zf-CCHC[Zinc knuckle]	5.58e-13
		PF00160.16	Pro_isomerase[Cyclophilin type peptidyl-prolyl cis-trans isomerase/CLD]	9.37e-12
	VGI-VGIII-lost	PF00070.22	Pyr_redox[Pyridine nucleotide-disulphide oxidoreductase]	8.55e-17
		PF07110.6	EthD[EthD domain]	3.04e-12
		PF07992.9	Pyr_redox_2[Pyridine nucleotide-disulphide oxidoreductase]	1.17e-15
	VGIII-specific	PF05970.9	PIF1[PIF1-like helicase]	0.0106838
		PF08991.5	DUF1903[Domain of unknown function (DUF1903)]	0.00142648
	VGIII-lost	PF03952.11	Enolase_N[Enolase, N-terminal domain]	4.68331e-43
		PF00113.17	Enolase_C[Enolase, C-terminal TIM barrel domain]	4.2075e-42
		PF01176.14	eIF-1a[Translation initiation factor 1A / IF-1]	1.68414e-35
		PF07766.8	LETM1[LETM1-like protein]	1.68414e-35
		PF02627.15	CMD[Carboxymuconolactone decarboxylase family]	1.61097e-33
		PF00732.14	GMC_oxred_N[GMC oxidoreductase]	3.76476e-28
		PF05199.8	GMC_oxred_C[GMC oxidoreductase]	3.76476e-28
		PF07476.6	MAAL_C[Methylaspartate ammonia-lyase C-terminus]	1.13007e-27
		PF00199.14	Catalase[Catalase]	3.38621e-25
		PF06628.7	Catalase-rel[Catalase-related immune-responsive]	3.38621e-25
		PF14226.1	DIOX_N[non-haem dioxygenase in morphine synthesis N-terminal]	2.67889e-22
		PF00083.19	Sugar_tr[Sugar (and other) transporter]	1.29893e-20
		PF03171.15	2OG-FeII_Oxy[2OG-Fe(II) oxygenase superfamily]	4.08578e-20
		PF04488.10	Gly_transf_sug[Glycosyltransferase sugar-binding region containing DXD motif]	5.42199e-18
		PF13378.1	MR_MLE_C[Enolase C-terminal domain-like]	4.25849e-17
		PF07690.11	MFS_1[Major Facilitator Superfamily]	7.97562e-13
	VGIV-specific	PF13650.1	Asp_protease_2[Aspartyl protease]	0.00738215
	VGIV-lost	PF07883.6	Cupin_2[Cupin domain]	1.50558e-44
		PF13593.1	DUF4137[SBF-like CPA transporter family (DUF4137)]	1.37127e-23
		PF01758.11	SBF[Sodium Bile acid symporter family]	1.07859e-22
		PF02678.11	Pirin[Pirin]	1.07859e-22
		PF00190.17	Cupin_1[Cupin]	6.00932e-22
		PF04145.10	Ctr[Ctr copper transporter family]	6.00932e-22
		PF13344.1	Hydrolase_6[Haloacid dehalogenase-like hydrolase]	1.41907e-20
		PF13242.1	Hydrolase_like[HAD-hyrolase-like]	1.46775e-18
		PF00702.21	Hydrolase[haloacid dehalogenase-like hydrolase]	4.09759e-15
		PF04827.9	Plant_tran[Plant transposon protein]	8.86791e-09
		PF13359.1	DDE_Tnp_4[DDE superfamily endonuclease]	4.89589e-08
		PF00631.17	G-gamma[GGL domain]	5.08553e-08
		PF07714.12	Pkinase_Tyr[Protein tyrosine kinase]	1.4511e-07
		PF00069.20	Pkinase[Protein kinase domain]	2.35396e-07
	VGII-specific	PF01781.13	Ribosomal_L38e[Ribosomal L38e protein family]	4.21443e-16
		PF04144.8	SCAMP[SCAMP family]	4.21443e-16
		PF09130.6	DUF1932[Domain of unknown function (DUF1932)]	4.21443e-16
		PF13865.1	FoP_duplication[C-terminal duplication domain of Friend of PRMT1]	4.21443e-16
		PF00722.16	Glyco_hydro_16[Glycosyl hydrolases family 16]	2.32475e-12
		PF02567.11	PhzC-PhzF[Phenazine biosynthesis-like protein]	2.32475e-12
		PF02893.15	GRAM[GRAM domain]	2.32475e-12
		PF05071.11	NDUFA12[NADH ubiquinone oxidoreductase subunit NDUFA12]	2.32475e-12
		PF12006.3	DUF3500[Protein of unknown function (DUF3500)]	2.32475e-12
		PF00326.16	Peptidase_S9[Prolyl oligopeptidase family]	9.60885e-11
		PF00657.17	Lipase_GDSL[GDSL-like Lipase/Acylhydrolase]	9.60885e-11
		PF02441.14	Flavoprotein[Flavoprotein]	9.60885e-11
		PF01619.13	Pro_dh[Proline dehydrogenase]	1.29847e-10
		PF02803.13	Thiolase_C[Thiolase, C-terminal domain]	1.06021e-09
		PF08450.7	SGL[SMP-30/Gluconolaconase/LRE-like region]	1.06021e-09
		PF03169.10	OPT[OPT oligopeptide transporter protein]	6.59624e-09
		PF13472.1	Lipase_GDSL_2[GDSL-like Lipase/Acylhydrolase family]	6.59624e-09
		PF03399.11	SAC3_GANP[SAC3/GANP/Nin1/mts3/eIF-3 p25 family]	2.94796e-08
		PF04577.9	DUF563[Protein of unknown function (DUF563)]	9.63218e-08
		PF07883.6	Cupin_2[Cupin domain]	9.63218e-08
		PF00172.13	Zn_clus[Fungal Zn(2)-Cys(6) binuclear cluster domain]	2.04456e-07
		PF00012.15	HSP70[Hsp70 protein]	9.54286e-07
		PF11951.3	Fungal_trans_2[Fungal specific transcription factor domain]	1.53326e-06
		PF00856.23	SET[SET domain]	1.97242e-06
		PF01370.16	Epimerase[NAD dependent epimerase/dehydratase family]	0.000517226
		PF08659.5	KR[KR domain]	0.00269852
		PF00190.17	Cupin_1[Cupin]	0.00270167
		PF13561.1	adh_short_C2[Enoyl-(Acyl carrier protein) reductase]	0.00482964
		PF00106.20	adh_short[short chain dehydrogenase]	0.0233163
		PF13893.1	RRM_5[RNA recognition motif. (a.k.a. RRM, RBD, or RNP domain)]	0.0233163
	VGII-lost	PF02170.17	PAZ[PAZ domain]	1.0543e-24
		PF02171.12	Piwi[Piwi domain]	1.0543e-24
		PF08699.5	DUF1785[Domain of unknown function (DUF1785)]	1.0543e-24
		PF13359.1	DDE_Tnp_4[DDE superfamily endonuclease]	9.60768e-23
		PF11790.3	Glyco_hydro_cc[Glycosyl hydrolase catalytic core]	6.10204e-19
		PF01902.12	ATP_bind_4[ATP-binding region]	1.12741e-16
		PF00784.12	MyTH4[MyTH4 domain]	6.2433e-15
		PF01609.16	DDE_Tnp_1[Transposase DDE domain]	6.2433e-15
		PF02897.10	Peptidase_S9_N[Prolyl oligopeptidase, N-terminal beta-propeller domain]	6.2433e-15
		PF07896.7	DUF1674[Protein of unknown function (DUF1674)]	6.2433e-15
		PF08660.6	Alg14[Oligosaccharide biosynthesis protein Alg14 like]	6.2433e-15
		PF10209.4	DUF2340[Uncharacterized conserved protein (DUF2340)]	6.2433e-15
		PF12862.2	Apc5[Anaphase-promoting complex subunit 5]	6.2433e-15
		PF00141.18	peroxidase[Peroxidase]	5.18028e-11
		PF01713.16	Smr[Smr domain]	5.18028e-11
		PF02297.12	COX6B[Cytochrome oxidase c subunit VIb]	5.18028e-11
		PF02689.9	Herpes_Helicase[Helicase]	5.18028e-11
		PF05970.9	PIF1[PIF1-like helicase]	5.18028e-11
		PF08590.5	DUF1771[Domain of unknown function (DUF1771)]	5.18028e-11
		PF04690.8	YABBY[YABBY protein]	9.2269e-11
		PF00190.17	Cupin_1[Cupin]	2.69182e-10
		PF00690.21	Cation_ATPase_N[Cation transporter/ATPase, N-terminus]	1.96298e-09
		PF00692.14	dUTPase[dUTPase]	1.96298e-09
		PF01480.12	PWI[PWI domain]	1.96298e-09
		PF01557.13	FAA_hydrolase[Fumarylacetoacetate (FAA) hydrolase family]	1.96298e-09
		PF01693.11	Cauli_VI[Caulimovirus viroplasmin]	1.96298e-09
		PF11700.3	ATG22[Vacuole effluxer Atg22 like]	1.96298e-09
		PF13668.1	Ferritin_2[Ferritin-like domain]	2.10385e-09
		PF13391.1	HNH_2[HNH endonuclease]	3.53201e-08
		PF02953.10	zf-Tim10_DDP[Tim10/DDP family zinc finger]	1.32213e-07
		PF01248.21	Ribosomal_L7Ae[Ribosomal protein L7Ae/L30e/S12e/Gadd45 family]	1.53792e-07
		PF13604.1	AAA_30[AAA domain]	1.53792e-07
		PF13398.1	Peptidase_M50B[Peptidase M50B-like]	5.97209e-07
		PF01230.18	HIT[HIT domain]	6.11641e-07
		PF11969.3	DcpS_C[Scavenger mRNA decapping enzyme C-term binding]	6.11641e-07
		PF08662.6	eIF2A[Eukaryotic translation initiation factor eIF2A]	6.32124e-07
		PF00385.19	Chromo[Chromo (CHRromatin Organisation MOdifier) domain]	1.62207e-06
		PF01822.14	WSC[WSC domain]	2.12453e-06
		PF07883.6	Cupin_2[Cupin domain]	6.07901e-06
		PF00620.22	RhoGAP[RhoGAP domain]	1.684e-05
		PF12710.2	HAD[haloacid dehalogenase-like hydrolase]	8.35483e-05
		PF00122.15	E1-E2_ATPase[E1-E2 ATPase]	9.64995e-05
		PF00170.16	bZIP_1[bZIP transcription factor]	0.000233279
		PF00621.15	RhoGEF[RhoGEF domain]	0.000233279
		PF14531.1	Kinase-like[Kinase-like]	0.000263149
		PF01494.14	FAD_binding_3[FAD binding domain]	0.000276184
		PF01042.16	Ribonuc_L-PSP[Endoribonuclease L-PSP]	0.000576246
		PF00702.21	Hydrolase[haloacid dehalogenase-like hydrolase]	0.00190105
		PF13401.1	AAA_22[AAA domain]	0.00365268
		PF00326.16	Peptidase_S9[Prolyl oligopeptidase family]	0.00567803
		PF00646.28	F-box[F-box domain]	0.0193799
		PF08659.5	KR[KR domain]	0.0452757
	All enriched PFAM domains (q-value < 0.05) of lineage-specific (LS) and multi-lineage-specific (MLS) for each of the lineages of C. gattii.

## Sheet: Enrichment multiple categories
	Term	VGII, III, IV	VGII, IV	VGI, III, IV	VGI, III	VGI, II, IV	VGI, II, III	VGI, II*	VGI, IV*	VGII, III*	VGIII, IV*	VGI	VGII	VGIII	VGIV
	PF07883-Cupin_2[Cupin domain]
	PF00190-Cupin_1[Cupin]
	PF13561-adh_short_C2[Enoyl-(Acyl carrier protein) reductase]
	PF08659-KR[KR domain]
	PF08030-NAD_binding_6[Ferric reductase NAD binding domain]
	PF08022-FAD_binding_8[FAD-binding domain]
	PF05970-PIF1[PIF1-like helicase]
	PF03151-TPT[Triose-phosphate Transporter family]
	PF02803-Thiolase_C[Thiolase, C-terminal domain]
	PF01822-WSC[WSC domain]
	PF00702-Hydrolase[haloacid dehalogenase-like hydrolase]
	PF00326-Peptidase_S9[Prolyl oligopeptidase family]
	PF00172-Zn_clus[Fungal Zn(2)-Cys(6) binuclear cluster domain]
	PF00106-adh_short[short chain dehydrogenase]
	PF00098-zf-CCHC[Zinc knuckle]
	PF04082-Fungal_trans[Fungal specific transcription factor domain]
	GO:0008270-zinc ion binding
	GO:0016021-integral to membrane
	GO:0055114-oxidation reduction
	GO:0005524-ATP binding
	GO:0055085-transmembrane transport
	GO:0005634-nucleus
	GO:0050660-FAD binding
	GO:0020037-heme binding
	GO:0009055-electron carrier activity
	GO:0008137-NADH dehydrogenase (ubiquinone) activity
	GO:0006313-transposition, DNA-mediated
	GO:0004803-transposase activity
	GO:0003743-translation initiation factor activity
	GO:0000287-magnesium ion binding
	GO:0006979-response to oxidative stress
	GO:0006508-proteolysis
	GO:0006468-protein amino acid phosphorylation
	GO:0005759-mitochondrial matrix
	GO:0005743-mitochondrial inner membrane
	GO:0004674-protein serine/threonine kinase activity
	GO:0004553-hydrolase activity, hydrolyzing O-glycosyl compounds
	GO:0003723-RNA binding
	GO:0015031-protein transport
	GO:0006810-transport
	GO:0005975-carbohydrate metabolic process
	GO:0005829-cytosol
	GO:0005515-protein binding
	GO:0005488-binding
	Classification of genes using PFAM and GO. Many terms were found across multiple LS+PLS categories. For example, Cupin1 and Cupin2 PFAM domains were enriched among VGII-specific, VGII-lost and VGIV-lost. A greater overlap of enriched GO-terms was found among the LS+PLS categories, where for example, zinc-ion binding was enriched for among VGI-specific, VGII-specific, VGII-lost, VGIII-lost, and VG…

## Sheet: LS+PLS Revigo
	Biological Process
	term_ID	description	q-value	uniqueness	dispensability	representative
	GO:0006979	response to oxidative stress	1.81874e-39	0.837	0	response to oxidative stress
	GO:0007264	small GTPase mediated signal transduction	2.59614e-07	0.703	0.539	response to oxidative stress
	GO:0035023	regulation of Rho protein signal transduction	5.32235e-10	0.728	0.337	response to oxidative stress
	GO:0007186	G-protein coupled receptor signaling pathway	3.84527e-08	0.7	0.466	response to oxidative stress
	GO:0045039	protein import into mitochondrial inner membrane	1.24645e-14	0.727	0.062	protein import into mitochondrial inner membrane
	GO:0055085	transmembrane transport	1.52671e-33	0.731	0.648	protein import into mitochondrial inner membrane
	GO:0007067	mitotic nuclear division	1.46102e-07	0.724	0.534	protein import into mitochondrial inner membrane
	GO:0016568	chromatin modification	3.42436e-07	0.774	0.629	protein import into mitochondrial inner membrane
	GO:0006812	cation transport	6.09595e-05	0.799	0.252	protein import into mitochondrial inner membrane
	GO:0009213	pyrimidine deoxyribonucleoside triphosphate catabolic process	9.54329e-24	0.728	0.086	pyrimidine deoxyribonucleoside triphosphate catabolism
	GO:0046080	dUTP metabolic process	4.71942e-16	0.656	0.605	pyrimidine deoxyribonucleoside triphosphate catabolism
	Cellular components
	term_ID	description	q-value	uniqueness	dispensability	representative
	GO:0000015	phosphopyruvate hydratase complex	1.95348e-49	0.69	0.024	phosphopyruvate hydratase complex
	GO:0005834	heterotrimeric G-protein complex	1.40991e-12	0.654	0.286	phosphopyruvate hydratase complex
	GO:0005694	chromosome	1.73867e-10	0.471	0.256	phosphopyruvate hydratase complex
	GO:0005856	cytoskeleton	4.76495e-08	0.479	0.495	phosphopyruvate hydratase complex
	GO:0005759	mitochondrial matrix	8.96491e-38	0.394	0.24	phosphopyruvate hydratase complex
	GO:0070469	respiratory chain	1.73528e-07	0.775	0	respiratory chain
	GO:0016021	integral component of membrane	2.74046e-89	0.805	0.272	respiratory chain
	GO:0009986	cell surface	1.95348e-49	0.813	0	cell surface
	Molecular function
	term_ID	description	q-value	uniqueness	dispensability	representative
	GO:0003842	1-pyrroline-5-carboxylate dehydrogenase activity	1.22875e-38	0.853	0.014	1-pyrroline-5-carboxylate dehydrogenase activity
	GO:0004497	monooxygenase activity	8.01965e-09	0.829	0.38	1-pyrroline-5-carboxylate dehydrogenase activity
	GO:0003942	N-acetyl-gamma-glutamyl-phosphate reductase activity	1.22875e-38	0.846	0.218	1-pyrroline-5-carboxylate dehydrogenase activity
	GO:0008137	NADH dehydrogenase (ubiquinone) activity	3.6794e-21	0.83	0.273	1-pyrroline-5-carboxylate dehydrogenase activity
	GO:0004129	cytochrome-c oxidase activity	4.11916e-12	0.803	0.395	1-pyrroline-5-carboxylate dehydrogenase activity
	GO:0016614	oxidoreductase activity, acting on CH-OH group of donors	2.62248e-12	0.82	0.375	1-pyrroline-5-carboxylate dehydrogenase activity
	GO:0004096	catalase activity	1.86392e-30	0.827	0.229	1-pyrroline-5-carboxylate dehydrogenase activity
	GO:0004170	dUTP diphosphatase activity	4.71942e-16	0.85	0.014	dUTP diphosphatase activity
	GO:0016791	phosphatase activity	1.00005e-14	0.834	0.184	dUTP diphosphatase activity
	GO:0004553	hydrolase activity, hydrolyzing O-glycosyl compounds	2.46351e-13	0.844	0.255	dUTP diphosphatase activity
	GO:0004252	serine-type endopeptidase activity	2.44997e-11	0.799	0.241	dUTP diphosphatase activity
	GO:0004525	ribonuclease III activity	0.000255349	0.849	0.472	dUTP diphosphatase activity
	GO:0004674	protein serine/threonine kinase activity	4.92331e-31	0.889	0.018	protein serine/threonine kinase activity
	GO:0003991	acetylglutamate kinase activity	6.07659e-31	0.895	0.433	protein serine/threonine kinase activity
	GO:0018024	histone-lysine N-methyltransferase activity	1.36053e-13	0.91	0.168	protein serine/threonine kinase activity
	GO:0003988	acetyl-CoA C-acyltransferase activity	9.54329e-24	0.907	0.183	protein serine/threonine kinase activity
	GO:0008270	zinc ion binding	1.8247e-72	0.876	0	zinc ion binding
	GO:0050660	flavin adenine dinucleotide binding	1.41429e-23	0.839	0.196	zinc ion binding
	GO:0000287	magnesium ion binding	8.59303e-32	0.877	0.456	zinc ion binding
	GO:0005525	GTP binding	0.000226329	0.852	0.309	zinc ion binding
	GO:0003743	translation initiation factor activity	1.97623e-46	0.901	0.055	translation initiation factor activity
	GO:0003723	RNA binding	2.95922e-28	0.887	0.268	translation initiation factor activity
	ReviGO summary of significant GO-terms from all 737 lineage-specific and pan-lineage specific genes. Medium similarity (0.7) was used (Permissive threshold to detect redundancies c=0.10).

## Sheet: Divergent orthologs
	Clusters/genes present in	isolates #	1:1 ortholog clusters	1:1 ortholog genes	PFAM domains	TIGRFAM domains	GO terms	PFAM enrichment	TIGRFAM enrichment	GO enrichment
	VGII, III, IV	11	1	11	0	0	0	0	0	0
	VGII, IV	9	1	9	0	0	9	0	0	3
	VGI, III, IV	8	70	560	329	56	248	58	8	56
	VGI, III	7	1	7	0	0	6	0	0	3
	VGI, II, IV	14	30	420	250	28	182	30	2	25
	VGI, II, III	15	47	705	531	45	411	45	4	67
	VGI, II*	13	17	221	88	13	65	13	1	10
	VGI, IV*	6	1	6	0	0	0	0	0	0
	VGII, III*	10	1	10	8	0	8	1	0	3
	VGIII, IV*	3	21	63	0	0	0	0	0	0
	VGI	5	1	5	0	0	0	0	0	0
	VGII	8	69	552	80	8	48	11	1	20
	VGIII	2	32	64	2	0	4	1	0	0
	VGIV	NA	NA	NA	NA	NA	NA	NA	NA	NA
	all LS/PLS	16	292	2633	1288	150	981	136	15	100
	Numbers of divergent-genes, identified during synteny-based orthology correction. First section of table gives numbers of 1:1 ortholog and paralog clusters and genes among the containing lineages. The second section (middle 3 columns) shows the number of PFAM, TIGRFAM and Go-terms identified among each set of genes. The final 3 columns provide the number of terms that were significantly enriched …

## Sheet: Divergent ortholog Revigo
	Biological Process
	term_ID	description	q-value	uniqueness	dispensability	representative
	GO:0045454	cell redox homeostasis	1.40509e-56	0.745	0	cell redox homeostasis
	GO:0007154	cell communication	2.30196e-10	0.822	0.122	cell redox homeostasis
	GO:0000196	MAPK cascade involved in cell wall organization or biogenesis	8.1835e-15	0.797	0.305	cell redox homeostasis
	GO:0007067	mitotic nuclear division	1.15342e-10	0.719	0.624	cell redox homeostasis
	GO:0035023	regulation of Rho protein signal transduction	1.28745e-21	0.755	0.264	cell redox homeostasis
	GO:0030833	regulation of actin filament polymerization	1.11559e-28	0.69	0.518	cell redox homeostasis
	GO:0000723	telomere maintenance	9.95002e-38	0.592	0.676	cell redox homeostasis
	GO:0007050	cell cycle arrest	1.22e-20	0.79	0.242	cell redox homeostasis
	GO:0006816	calcium ion transport	1.97695e-38	0.862	0.045	calcium ion transport
	GO:0055085	transmembrane transport	1.79574e-108	0.757	0.379	calcium ion transport
	GO:0016192	vesicle-mediated transport	4.94309e-13	0.903	0.219	calcium ion transport
	GO:0006886	intracellular protein transport	2.23766e-12	0.894	0.359	calcium ion transport
	GO:0015780	nucleotide-sugar transport	1.24245e-32	0.867	0.205	calcium ion transport
	GO:0008283	cell proliferation	1.58289e-35	0.902	0.047	cell proliferation
	GO:0006696	ergosterol biosynthetic process	3.69339e-44	0.766	0.059	ergosterol biosynthesis
	GO:0009098	leucine biosynthetic process	1.84358e-32	0.691	0.291	ergosterol biosynthesis
	GO:0008299	isoprenoid biosynthetic process	1.18992e-11	0.728	0.431	ergosterol biosynthesis
	GO:0006637	acyl-CoA metabolic process	7.41942e-16	0.829	0.586	ergosterol biosynthesis
	GO:0006096	glycolytic process	5.36347e-23	0.7	0.374	ergosterol biosynthesis
	GO:0006754	ATP biosynthetic process	2.76598e-17	0.652	0.365	ergosterol biosynthesis
	GO:0009396	folic acid-containing compound biosynthetic process	3.15998e-24	0.64	0.553	ergosterol biosynthesis
	GO:0007018	microtubule-based movement	9.97775e-22	0.86	0.081	microtubule-based movement
	GO:0055114	oxidation-reduction process	1.53902e-68	0.832	0.081	oxidation-reduction process
	GO:0017183	peptidyl-diphthamide biosynthetic process from peptidyl-histidine	2.93482e-38	0.769	0.084	peptidyl-diphthamide biosynthesis from peptidyl-histidine
	GO:0006306	DNA methylation	3.59347e-33	0.642	0.354	peptidyl-diphthamide biosynthesis from peptidyl-histidine
	GO:0006364	rRNA processing	2.78619e-37	0.609	0.122	peptidyl-diphthamide biosynthesis from peptidyl-histidine
	GO:0006357	regulation of transcription from RNA polymerase II promoter	1.86776e-24	0.658	0.311	peptidyl-diphthamide biosynthesis from peptidyl-histidine
	GO:0006457	protein folding	4.23135e-14	0.747	0.384	peptidyl-diphthamide biosynthesis from peptidyl-histidine
	GO:0006310	DNA recombination	7.47281e-23	0.688	0.509	peptidyl-diphthamide biosynthesis from peptidyl-histidine
	GO:0008380	RNA splicing	2.6493e-07	0.733	0.589	peptidyl-diphthamide biosynthesis from peptidyl-histidine
	GO:0006397	mRNA processing	1.436e-05	0.711	0.665	peptidyl-diphthamide biosynthesis from peptidyl-histidine
	GO:0006468	protein phosphorylation	2.26313e-09	0.683	0.534	peptidyl-diphthamide biosynthesis from peptidyl-histidine
	GO:0006032	chitin catabolic process	1.25023e-14	0.78	0.546	peptidyl-diphthamide biosynthesis from peptidyl-histidine
	GO:0006437	tyrosyl-tRNA aminoacylation	7.97644e-18	0.624	0.596	peptidyl-diphthamide biosynthesis from peptidyl-histidine
	GO:0006511	ubiquitin-dependent protein catabolic process	7.91726e-16	0.732	0.267	peptidyl-diphthamide biosynthesis from peptidyl-histidine
	GO:0006433	prolyl-tRNA aminoacylation	1.42557e-23	0.624	0.528	peptidyl-diphthamide biosynthesis from peptidyl-histidine
	GO:0006281	DNA repair	7.7053e-12	0.61	0.652	peptidyl-diphthamide biosynthesis from peptidyl-histidine
	Cellular components
	term_ID	description	q-value	uniqueness	dispensability	representative
	GO:0005730	nucleolus	1.00135e-57	0.281	0	nucleolus
	GO:0000784	nuclear chromosome, telomeric region	3.69339e-44	0.319	0.677	nucleolus
	GO:0030659	cytoplasmic vesicle membrane	3.95116e-22	0.343	0.483	nucleolus
	GO:0000785	chromatin	1.8059e-17	0.307	0.688	nucleolus
	GO:0005840	ribosome	0.00564727	0.323	0.529	nucleolus
	GO:0005874	microtubule	9.7802e-20	0.32	0.419	nucleolus
	GO:0000139	Golgi membrane	4.30217e-34	0.286	0.391	nucleolus
	GO:0031902	late endosome membrane	7.41942e-16	0.349	0.658	nucleolus
	GO:0016021	integral component of membrane	2.93411e-75	0.826	0	integral component of membrane
	GO:0005945	6-phosphofructokinase complex	1.42557e-23	0.584	0.049	6-phosphofructokinase complex
	GO:0030117	membrane coat	9.94736e-19	0.482	0.238	6-phosphofructokinase complex
	Molecular function
	term_ID	description	q-value	uniqueness	dispensability	representative
	GO:0003700	sequence-specific DNA binding transcription factor activity	9.95469e-22	0.956	0	sequence-specific DNA binding transcription factor activity
	GO:0003735	structural constituent of ribosome	0.00367718	0.955	0	structural constituent of ribosome
	GO:0004871	signal transducer activity	5.8364e-12	0.955	0	signal transducer activity
	GO:0005089	Rho guanyl-nucleotide exchange factor activity	1.28745e-21	0.954	0	Rho guanyl-nucleotide exchange factor activity
	GO:0005097	Rab GTPase activator activity	3.57264e-10	0.954	0	Rab GTPase activator activity
	GO:0005338	nucleotide-sugar transmembrane transporter activity	1.24245e-32	0.926	0	nucleotide-sugar transmembrane transporter activity
	GO:0008270	zinc ion binding	1.44436e-58	0.862	0	zinc ion binding
	GO:0000287	magnesium ion binding	1.35806e-15	0.863	0.456	zinc ion binding
	GO:0005509	calcium ion binding	3.83292e-27	0.879	0.351	zinc ion binding
	GO:0035091	phosphatidylinositol binding	1.64086e-10	0.889	0.133	zinc ion binding
	GO:0009378	four-way junction helicase activity	4.3125e-47	0.85	0	four-way junction helicase activity
	GO:0005388	calcium-transporting ATPase activity	1.97695e-38	0.838	0.31	four-way junction helicase activity
	GO:0004435	phosphatidylinositol phospholipase C activity	3.32101e-41	0.861	0.145	four-way junction helicase activity
	GO:0004568	chitinase activity	1.25023e-14	0.89	0.16	four-way junction helicase activity
	GO:0004721	phosphoprotein phosphatase activity	9.88005e-18	0.845	0.58	four-way junction helicase activity
	GO:0008565	protein transporter activity	1.92664e-17	0.924	0.348	four-way junction helicase activity
	GO:0003777	microtubule motor activity	9.41854e-23	0.865	0.341	four-way junction helicase activity
	GO:0004221	ubiquitin thiolesterase activity	4.90474e-20	0.855	0.291	four-way junction helicase activity
	GO:0000247	C-8 sterol isomerase activity	3.69339e-44	0.928	0.011	C-8 sterol isomerase activity
	GO:0003755	peptidyl-prolyl cis-trans isomerase activity	8.32789e-09	0.922	0.349	C-8 sterol isomerase activity
	GO:0004164	diphthine synthase activity	2.93482e-38	0.919	0.013	diphthine synthase activity
	GO:0003872	6-phosphofructokinase activity	1.42557e-23	0.892	0.127	diphthine synthase activity
	GO:0004674	protein serine/threonine kinase activity	1.94447e-10	0.883	0.48	diphthine synthase activity
	GO:0016765	transferase activity, transferring alkyl or aryl (other than methyl) groups	2.07529e-20	0.904	0.189	diphthine synthase activity
	GO:0003899	DNA-directed RNA polymerase activity	1.6668e-14	0.89	0.335	diphthine synthase activity
	GO:0003862	3-isopropylmalate dehydrogenase activity	3.69339e-44	0.911	0.015	3-isopropylmalate dehydrogenase activity
	GO:0004601	peroxidase activity	2.67595e-21	0.919	0.243	3-isopropylmalate dehydrogenase activity
	GO:0008106	alcohol dehydrogenase (NADP+) activity	5.78776e-28	0.915	0.417	3-isopropylmalate dehydrogenase activity
	GO:0004326	tetrahydrofolylpolyglutamate synthase activity	3.59347e-33	0.904	0.016	tetrahydrofolylpolyglutamate synthase activity
	GO:0004831	tyrosine-tRNA ligase activity	7.97644e-18	0.896	0.583	tetrahydrofolylpolyglutamate synthase activity
	GO:0004827	proline-tRNA ligase activity	1.42557e-23	0.896	0.412	tetrahydrofolylpolyglutamate synthase activity
	GO:0004332	fructose-bisphosphate aldolase activity	7.97644e-18	0.939	0.016	fructose-bisphosphate aldolase activity
	GO:0003682	chromatin binding	7.12487e-21	0.928	0.051	chromatin binding
	GO:0019843	rRNA binding	6.76431e-24	0.905	0.07	rRNA binding
	GO:0050660	flavin adenine dinucleotide binding	2.1062e-14	0.804	0.683	rRNA binding
	GO:0010181	FMN binding	1.24157e-08	0.811	0.623	rRNA binding
	GO:0005524	ATP binding	4.53272e-146	0.823	0.392	rRNA binding
	GO:0030170	pyridoxal phosphate binding	1.83246e-14	0.812	0.588	rRNA binding
	GO:0051287	NAD binding	4.99822e-16	0.829	0.115	rRNA binding
	GO:0020037	heme binding	3.87381e-18	0.905	0.121	rRNA binding
	GO:0005515	protein binding	9.37835e-40	0.92	0.074	protein binding
	ReviGO summaries of significant GO-terms from divergent orthologs, identified during synteny-based orthology correction. Medium similarity (0.7) was used (Permissive threshold to detect redundancies c=0.10).

## Sheet: CODEML Positive selection
	Subset	Genes under selection	1:1 orthologs	Paralog clusters	PFAM domains	TIGRFAM domains	GO terms	PFAM enrichment	TIGRFAM enrichment	GO enrichment
	1	99	94	3	80	10	59	0	0	0
	2	107	104	2	78	5	63	0	0	0
	3	92	85	6	87	13	66	5	2	3
	4	91	86	4	71	12	57	0	1	0
	5	87	84	2	64	8	46	0	0	0
	6	95	90	4	78	11	62	2	2	1
	7	97	95	1	74	10	63	0	0	0
	8	86	81	4	70	15	57	0	2	0
	9	93	90	2	77	11	65	0	1	0
	10	83	80	2	62	7	48	2	1	2
	11	110	106	3	91	15	77	5	1	4
	12	82	78	3	66	6	50	0	0	0
	13	98	97	0	72	5	50	0	0	0
	14	898	874	19	645	64	495	2	2	8
	15	95	93	1	60	8	51	0	0	0
	16	229	220	8	158	15	123	4	1	0
	17	78	76	1	55	5	44	0	0	0
	all NR	1376	1346	30	1007	106	775	0	1	5
	Number of genes (relative to R265) that have undergone selection within 17 subclades of C. gattii as determined by the Branch-site model (BSM) in Codeml. The number of orthologs and paralogs are shown, and the number of PFAM, TIGRFAM and GO-terms identified among each set of genes. The final 3 columns provide the number of terms that were significantly enriched compared with the remaining genes p…

## Sheet: CODEML Positive selection genes
Subclade	orthogroup	Gene ID	Annotation	Supercontig	Start	Stop	Strand	PFAM domains	BH corrected χ2	q-value χ2
2001/935-1	848797522	CNBG_4964	1,3-beta-glucan synthase component FKS1	sc14	31043	37016	-	PF02364.10|Glucan_synthase[1,3-beta-glucan synthase component];PF14288.1|FKS1_dom1[1,3-beta-glucan synthase subunit FKS1, domain-1]	1.4973e-15	1.48202e-15
2001/935-1	848797089	CNBG_2903	methylthioribose-1-phosphate isomerase	sc6	1136570	1138079	-	TIGR00524[eIF-2B_rel: eIF-2B alpha/beta/delta-related uncharacterized proteins];PF01008.12|IF-2B[Initiation factor 2 subunit family];TIGR00512[salvage_mtnA: S-methyl-5-thioribose-1-phosphate isomerase]	3.16686e-12	3.13455e-12
2001/935-1	848796140	CNBG_1876	hypothetical protein	sc4	843543	845663	-	.	6.66276e-09	6.59477e-09
2001/935-1	848797502	CNBG_0581	hypothetical protein	sc2	88534	90514	-	.	6.32868e-08	6.26411e-08
2001/935-1	848794824	CNBG_4398	hypothetical protein	sc11	410671	412661	+	.	1.38022e-06	1.36614e-06
2001/935-1	848793824	CNBG_0185	alpha,alpha-trehalase	sc1	522333	525642	-	PF07492.6|Trehalase_Ca-bi[Neutral trehalase Ca2+ binding domain];PF01204.13|Trehalase[Trehalase]	1.38022e-06	1.36614e-06
2001/935-1	848794423	CNBG_9571	CMGC/SRPK protein kinase	sc15	28399	30722	+	PF00069.20|Pkinase[Protein kinase domain];PF07714.12|Pkinase_Tyr[Protein tyrosine kinase]	7.27006e-06	7.19587e-06
2001/935-1	848794928	CNBG_4187	methionyl-tRNA formyltransferase	sc9	552271	555430	-	PF00378.15|ECH[Enoyl-CoA hydratase/isomerase family];PF00551.14|Formyl_trans_N[Formyl transferase]	7.27006e-06	7.19587e-06
2001/935-1	848794871	CNBG_4612	hypothetical protein	sc12	345526	349079	+	PF13091.1|PLDc_2[PLD-like domain]	1.41189e-05	1.39749e-05
2001/935-1	848798031	CNBG_2915	galactose dehydrogenase	sc6	1166058	1167660	+	PF00248.16|Aldo_ket_red[Aldo/keto reductase family]	1.5205e-05	1.50499e-05
2001/935-1	848796549	CNBG_3213	homoaconitase, mitochondrial	sc7	807002	809387	-	TIGR00139[h_aconitase: homoaconitase];PF00330.15|Aconitase[Aconitase family (aconitate hydratase)];PF00694.14|Aconitase_C[Aconitase C-terminal domain]	1.5205e-05	1.50499e-05
2001/935-1	848797630	CNBG_3989	hypothetical protein	sc9	55037	56433	+	.	2.43122e-05	2.40641e-05
2001/935-1	848798508	CNBG_3967	sodium/bile acid cotransporter 7-B/bile acid cotransporter 7-B	sc10	716934	718795	+	PF13593.1|DUF4137[SBF-like CPA transporter family (DUF4137)];PF01758.11|SBF[Sodium Bile acid symporter family]	4.33647e-05	4.29222e-05
2001/935-1	848798620	CNBG_1580	glycosyl hydrolase family 88	sc4	3421	5299	+	PF07470.8|Glyco_hydro_88[Glycosyl Hydrolase Family 88]	5.01426e-05	4.96309e-05
2001/935-1	848795467	CNBG_2411	DNA damage-binding protein 1	sc5	1028336	1032748	-	PF10433.4|MMS1_N[Mono-functional DNA-alkylating methyl methanesulfonate N-term];PF03178.10|CPSF_A[CPSF A subunit region]	5.01426e-05	4.96309e-05
2001/935-1	848796521	CNBG_0023	solute carrier family 29 (equilibrative nucleoside transporter), member 1/2/3	sc1	71658	73396	-	PF01733.13|Nucleoside_tran[Nucleoside transporter]	5.01426e-05	4.96309e-05
2001/935-1	848792740	CNBG_5116	hypothetical protein	sc14	452434	455150	+	PF04082.13|Fungal_trans[Fungal specific transcription factor domain]	5.01426e-05	4.96309e-05
2001/935-1	848793588	CNBG_1058	LIM-homeobox protein	sc2	1397334	1399950	+	PF00046.24|Homeobox[Homeobox domain]	8.33868e-05	8.25359e-05
2001/935-1	848793285	CNBG_5821	nuclear protein	sc19	189514	193220	+	PF04082.13|Fungal_trans[Fungal specific transcription factor domain];PF00172.13|Zn_clus[Fungal Zn(2)-Cys(6) binuclear cluster domain]	8.33868e-05	8.25359e-05
2001/935-1	848795229	CNBG_4334	DNA repair protein rad18	sc11	230795	232223	+	PF00097.20|zf-C3HC4[Zinc finger, C3HC4 type (RING finger)];PF13923.1|zf-C3HC4_2[Zinc finger, C3HC4 type (RING finger)];PF13920.1|zf-C3HC4_3[Zinc finger, C3HC4 type (RING finger)];PF15227.1|zf-C3HC4_4[zinc finger of C3HC4-type, RING];PF13639.1|zf-RING_2[Ring finger domain];PF02037.22|SAP[SAP domain]	0.000163373	0.000161706
2001/935-1	848796556	CNBG_4391	alpha-glucosidase	sc11	388361	392487	+	PF01055.21|Glyco_hydro_31[Glycosyl hydrolases family 31]	0.00018971	0.000187775
2001/935-1	848798445	CNBG_1085	hypothetical protein	sc3	15214	16589	-	PF04479.8|RTA1[RTA1 like protein]	0.000192132	0.000190171
2001/935-1	848794194	CNBG_6186	hypothetical protein	sc24	31670	36875	-	.	0.000246553	0.000244037
2001/935-1	848795334	CNBG_4990	hypothetical protein	sc14	119998	123590	+	.	0.000268606	0.000265865
2001/935-1	848793859	CNBG_3299	hypothetical protein	sc7	1068855	1070579	+	PF02338.14|OTU[OTU-like cysteine protease]	0.000375096	0.000371268
2001/935-1	848795811	CNBG_4987	hypothetical protein	sc14	111788	113114	-	.	0.000412273	0.000408066
2001/935-1	848792961	CNBG_3770	hypothetical protein	sc10	157074	157543	+	.	0.000417461	0.000413201
2001/935-1	848793484	CNBG_0986	mitochondrial matrix protein import protein	sc2	1190818	1192127	+	PF09139.6|Mmp37[Mitochondrial matrix Mmp37]	0.000876413	0.000867471
2001/935-1	848797290	CNBG_5460	hypothetical protein	sc16	210141	212856	+	PF00172.13|Zn_clus[Fungal Zn(2)-Cys(6) binuclear cluster domain]	0.000880527	0.000871542
2001/935-1	848792919	CNBG_3542	dynamin GTPase	sc8	575733	578762	+	PF01031.15|Dynamin_M[Dynamin central region];PF00350.18|Dynamin_N[Dynamin family]	0.000882472	0.000873467
2001/935-1	848795961	CNBG_5969	ATP-dependent RNA helicase DOB1	sc20	95529	99069	-	PF08148.7|DSHCT[DSHCT (NUC185) domain];PF00271.26|Helicase_C[Helicase conserved C-terminal domain];PF13234.1|rRNA_proc-arch[rRNA-processing arch domain];PF00270.24|DEAD[DEAD/DEAH box helicase]	0.000923405	0.000913983
2001/935-1	848795636	CNBG_5960	PH and SEC7 domain-containing protein	sc20	75070	79305	+	PF15410.1|PH_9[Pleckstrin homology domain];PF01369.15|Sec7[Sec7 domain]	0.000967432	0.000957561
2001/935-1	848794981	CNBG_2770	hypothetical protein	sc6	768293	771296	-	PF00641.13|zf-RanBP[Zn-finger in Ran binding protein and others]	0.00100933	0.000999028
2001/935-1	848798482	CNBG_4012	hypothetical protein	sc9	104200	106444	-	PF07690.11|MFS_1[Major Facilitator Superfamily]	0.00169825	0.00168093
2001/935-1	848798829	CNBG_9302	hypothetical protein	sc6	1116234	1116541	+	.	0.00329547	0.00326184
2001/935-1	848795361	CNBG_0561	hypothetical protein	sc2	42444	43327	-	.	0.00340996	0.00337517
2001/935-1	848793390	CNBG_6039	hypothetical protein	sc21	44715	45407	-	.	0.00342847	0.00339349
2001/935-1	848797674	CNBG_3304	hypothetical protein	sc7	1086927	1089120	+	PF10022.4|DUF2264[Uncharacterized protein conserved in bacteria (DUF2264)]	0.00446095	0.00441543
2001/935-1	848793549	CNBG_4859	hypothetical protein	sc13	348330	350023	-	.	0.00446095	0.00441543
2001/935-1	848793099	CNBG_2690	hypothetical protein	sc6	562709	564528	-	PF07470.8|Glyco_hydro_88[Glycosyl Hydrolase Family 88]	0.00446095	0.00441543
2001/935-1	848795978	CNBG_3371	hypothetical protein	sc8	155758	156865	+	.	0.00510959	0.00505745
2001/935-1	848792823	CNBG_3011	hypothetical protein	sc7	228291	230625	-	.	0.00587749	0.00581752
2001/935-1	848792731	CNBG_2182	aconitate hydratase, mitochondrial	sc5	419815	422990	+	PF00330.15|Aconitase[Aconitase family (aconitate hydratase)];PF00694.14|Aconitase_C[Aconitase C-terminal domain];TIGR01340[aconitase_mito: aconitate hydratase, mitochondrial]	0.0076907	0.00761222
2001/935-1	848795222	CNBG_5582	SCF-associated factor 1	sc16	517309	519091	+	PF00415.13|RCC1[Regulator of chromosome condensation (RCC1) repeat];PF13540.1|RCC1_2[Regulator of chromosome condensation (RCC1) repeat]	0.0076907	0.00761222
2001/935-1	848798575	CNBG_9350	hypothetical protein	sc7	1056760	1057258	-	.	0.0076907	0.00761222
2001/935-1	848796331	CNBG_5176	hypothetical protein	sc15	10886	13768	-	.	0.00803302	0.00795106
2001/935-1	848798450	CNBG_3724	hypothetical protein	sc10	10128	12824	+	PF04082.13|Fungal_trans[Fungal specific transcription factor domain];PF00172.13|Zn_clus[Fungal Zn(2)-Cys(6) binuclear cluster domain]	0.00803302	0.00795106
2001/935-1	848796407	CNBG_0263	membrane protein	sc1	722898	726728	-	PF02225.17|PA[PA domain];PF04389.12|Peptidase_M28[Peptidase family M28];PF04253.10|TFR_dimer[Transferrin receptor-like dimerisation domain]	0.00803302	0.00795106
2001/935-1	848792902	CNBG_3296	solute carrier family 25 (mitochondrial aspartate/glutamate transporter), member 12/13	sc7	1057910	1061315	+	PF13202.1|EF-hand_5[EF hand];PF13833.1|EF-hand_8[EF-hand domain pair];PF00153.22|Mito_carr[Mitochondrial carrier protein];PF13499.1|EF-hand_7[EF-hand domain pair];PF13405.1|EF-hand_6[EF-hand domain];PF00036.27|EF-hand_1[EF hand]	0.00815166	0.00806848
2001/935-1	848795017	CNBG_5619	hypothetical protein	sc17	45305	47955	+	PF01363.16|FYVE[FYVE zinc finger]	0.00839172	0.00830609
2001/935-1	848796487	CNBG_5625	hypothetical protein	sc17	64568	71506	+	.	0.00839172	0.00830609
2001/935-1	848795713	CNBG_4756	hypothetical protein	sc13	45756	47784	-	PF11735.3|CAP59_mtransfer[Cryptococcal mannosyltransferase 1]	0.00839172	0.00830609
2001/935-1	848795448	CNBG_0610	hypothetical protein	sc2	157244	158317	-	.	0.00839172	0.00830609
2001/935-1	848794777	CNBG_1658	hypothetical protein	sc4	250114	252534	-	PF04366.7|DUF500[Family of unknown function (DUF500)];PF14604.1|SH3_9[Variant SH3 domain];PF07653.12|SH3_2[Variant SH3 domain];PF00018.23|SH3_1[SH3 domain]	0.00839172	0.00830609
2001/935-1	848794727	CNBG_5659	mitotic spindle assembly checkpoint protein MAD1	sc17	157445	159760	-	PF05557.8|MAD[Mitotic checkpoint protein]	0.0101623	0.0100586
2001/935-1	848794057	CNBG_5015	CMGC/CDK/CDK7 protein kinase	sc14	191334	192845	-	PF00069.20|Pkinase[Protein kinase domain];PF07714.12|Pkinase_Tyr[Protein tyrosine kinase]	0.0101623	0.0100586
2001/935-1	848793372	CNBG_4598	quinone oxidoreductase	sc12	298497	300053	-	TIGR02824[quinone_pig3: putative NAD(P)H quinone oxidoreductase, PIG3 family];PF00107.21|ADH_zinc_N[Zinc-binding dehydrogenase];PF08240.7|ADH_N[Alcohol dehydrogenase GroES-like domain];PF13602.1|ADH_zinc_N_2[Zinc-binding dehydrogenase]	0.0107546	0.0106448
2001/935-1	848797816	CNBG_4228	hypothetical protein	sc9	668496	670096	-	.	0.0127739	0.0126435
2001/935-1	848797937	CNBG_2882	AGC/PKA protein kinase	sc6	1073395	1075232	+	PF00069.20|Pkinase[Protein kinase domain];PF07714.12|Pkinase_Tyr[Protein tyrosine kinase]	0.0127739	0.0126435
2001/935-1	848797286	CNBG_4215	hypothetical protein	sc9	626958	628851	-	PF00010.21|HLH[Helix-loop-helix DNA-binding domain]	0.0127739	0.0126435
2001/935-1	848796021	CNBG_3552	hypothetical protein	sc8	605698	607365	+	PF04182.7|B-block_TFIIIC[B-block binding subunit of TFIIIC]	0.0142481	0.0141027
2001/935-1	848796616	CNBG_3494	CDP-diacylglycerol-glycerol-3-phosphate 3-phosphatidyltransferase	sc8	454313	456193	-	.	0.0160507	0.015887
2001/935-1	848796030	CNBG_3833	cystathionine gamma-synthase	sc10	336968	339116	-	PF01053.15|Cys_Met_Meta_PP[Cys/Met metabolism PLP-dependent enzyme]	0.0165155	0.016347
2001/935-1	848794560	CNBG_1934	myosin heavy chain	sc4	1008405	1010986	-	.	0.0175931	0.0174136
2001/935-1	848798326	CNBG_1247	kinesin	sc3	491335	496526	-	PF00225.18|Kinesin[Kinesin motor domain];PF12473.3|DUF3694[Kinesin protein];PF00498.21|FHA[FHA domain]	0.0193784	0.0191807
2001/935-1	848794102	CNBG_1143	PAP2 domain-containing protein	sc3	188084	189566	-	PF01569.16|PAP2[PAP2 superfamily]	0.0205396	0.02033
2001/935-1	848797553	CNBG_3488	hypothetical protein	sc8	441188	442743	-	.	0.0240554	0.02381
2001/935-1	848793435	CNBG_4417	pyridoxamine 5'-phosphate oxidase	sc11	466549	467406	+	PF01243.15|Pyridox_oxidase[Pyridoxamine 5'-phosphate oxidase];PF10590.4|PNPOx_C[Pyridoxine 5'-phosphate oxidase C-terminal dimerisation region];TIGR00558[pdxH: pyridoxamine 5'-phosphate oxidase];PF12766.2|Pyridox_oxase_2[Pyridoxamine 5'-phosphate oxidase]	0.0249374	0.024683
2001/935-1	848798857	CNBG_5168	hypothetical protein	sc14	631845	633104	+	PF00070.22|Pyr_redox[Pyridine nucleotide-disulphide oxidoreductase];PF07992.9|Pyr_redox_2[Pyridine nucleotide-disulphide oxidoreductase]	0.0259715	0.0257065
2001/935-1	848798789	CNBG_5845	NAD binding dehydrogenase	sc19	269222	270986	-	PF01408.17|GFO_IDH_MocA[Oxidoreductase family, NAD-binding Rossmann fold];PF08635.5|ox_reductase_C[Putative oxidoreductase C terminal]	0.0259715	0.0257065
2001/935-1	848796491	CNBG_9130	26S proteasome regulatory subunit N10	sc3	1007278	1008441	+	PF02809.15|UIM[Ubiquitin interaction motif];PF13519.1|VWA_2[von Willebrand factor type A domain]	0.0259715	0.0257065
2001/935-1	848796071	CNBG_1921	C-22 sterol desaturase	sc4	962929	964780	+	PF00067.17|p450[Cytochrome P450]	0.0264895	0.0262192
2001/935-1	848795189	CNBG_1833	cytoplasmic protein	sc4	711309	712859	+	PF09335.6|SNARE_assoc[SNARE associated Golgi protein]	0.0299698	0.029664
2001/935-1	848797927	CNBG_2154	hypothetical protein	sc5	352070	353046	-	PF03061.17|4HBT[Thioesterase superfamily]	0.0328996	0.0325639
2001/935-1	848793064	CNBG_3249	serine/threonine protein kinase	sc7	910098	913485	-	PF00924.13|MS_channel[Mechanosensitive ion channel]	0.0348789	0.034523
2001/935-1	848794624	CNBG_5449	transaldolase	sc16	181978	183343	-	PF00923.14|Transaldolase[Transaldolase]	0.0372444	0.0368643
2001/935-1	848795289	CNBG_1139	hypothetical protein	sc3	168548	169840	+	.	0.0372697	0.0368894
2001/935-1	848793917	CNBG_0614	exosome complex component CSL4	sc2	165932	166773	-	PF10447.4|EXOSC1[Exosome component EXOSC1/CSL4]	0.0408268	0.0404102
2001/935-1	848795891	CNBG_4246	ATP-dependent rRNA helicase SPB4	sc11	979	3436	-	PF00271.26|Helicase_C[Helicase conserved C-terminal domain];PF13959.1|DUF4217[Domain of unknown function (DUF4217)];PF00270.24|DEAD[DEAD/DEAH box helicase]	0.0442695	0.0438178
2001/935-1	848793749	CNBG_4984	hypothetical protein	sc14	91786	93293	+	PF05721.8|PhyH[Phytanoyl-CoA dioxygenase (PhyH)]	0.0442695	0.0438178
2001/935-1	848797254	CNBG_0620	hypothetical protein	sc2	181929	182831	+	PF01284.18|MARVEL[Membrane-associating domain]	0.0455471	0.0450824
2001/935-1	848795124	CNBG_5184	nucear export factor	sc15	41408	45672	-	PF03399.11|SAC3_GANP[SAC3/GANP/Nin1/mts3/eIF-3 p25 family]	0.0455929	0.0451277
CBS10089	848796374	CNBG_5958	phosphatidate phosphatase LPIN	sc20	67081	71038	+	PF08235.8|LNS2[LNS2 (Lipin/Ned1/Smp2)];PF04571.9|Lipin_N[lipin, N-terminal conserved region]	1.34194e-11	1.32637e-11
CBS10089	848797430	CNBG_3376	hypothetical protein	sc8	165317	167570	+	.	3.8228e-11	3.77844e-11
CBS10089	848798796	CNBG_4491	hypothetical protein	sc11	691588	693496	-	PF07690.11|MFS_1[Major Facilitator Superfamily];TIGR00879[SP: MFS transporter, sugar porter (SP) family];PF00083.19|Sugar_tr[Sugar (and other) transporter]	4.18409e-11	4.13554e-11
CBS10089	848797126	CNBG_2921	hypothetical protein	sc6	1187991	1190620	-	.	4.88419e-10	4.82751e-10
CBS10089	848795072	CNBG_5739	phytanoyl-CoA dioxygenase	sc17	407875	409318	-	PF05721.8|PhyH[Phytanoyl-CoA dioxygenase (PhyH)]	1.81581e-09	1.79473e-09
CBS10089	848799248	CNBG_9290	hypothetical protein	sc6	862949	865050	-	PF11951.3|Fungal_trans_2[Fungal specific transcription factor domain];PF00172.13|Zn_clus[Fungal Zn(2)-Cys(6) binuclear cluster domain]	1.84929e-09	1.82783e-09
CBS10089	848794796	CNBG_2283	AP-1 complex subunit mu-1	sc5	700726	702494	-	PF00928.16|Adap_comp_sub[Adaptor complexes medium subunit family];PF01217.15|Clat_adaptor_s[Clathrin adaptor complex small chain]	2.3937e-09	2.36592e-09
CBS10089	848797556	CNBG_4393	E3 ubiquitin-protein ligase synoviolin	sc11	399063	401689	-	PF00097.20|zf-C3HC4[Zinc finger, C3HC4 type (RING finger)];PF12678.2|zf-rbx1[RING-H2 zinc finger];PF13639.1|zf-RING_2[Ring finger domain]	8.38196e-08	8.28469e-08
CBS10089	848797482	CNBG_3767	cytoplasmic protein	sc10	148127	150303	-	PF00733.16|Asn_synthase[Asparagine synthase]	1.67949e-07	1.66e-07
CBS10089	848796550	CNBG_3302	hypothetical protein	sc7	1080322	1081992	-	.	2.45894e-07	2.4304e-07
CBS10089	848797067	CNBG_0353	hypothetical protein	sc1	984053	988012	+	PF10367.4|Vps39_2[Vacuolar sorting protein 39 domain 2]	2.92577e-07	2.89182e-07
CBS10089	848796942	CNBG_6143	cell wall integrity protein scw1	sc23	8889	11959	+	PF00076.17|RRM_1[RNA recognition motif. (a.k.a. RRM, RBD, or RNP domain)]	6.31483e-07	6.24156e-07
CBS10089	848798368	CNBG_3935	integral membrane protein	sc10	621229	623371	+	PF07690.11|MFS_1[Major Facilitator Superfamily];PF06609.8|TRI12[Fungal trichothecene efflux pump (TRI12)];PF00083.19|Sugar_tr[Sugar (and other) transporter]	1.12765e-06	1.11457e-06
CBS10089	848793493	CNBG_5686	hypothetical protein	sc17	239362	241093	+	.	1.22401e-06	1.20981e-06
CBS10089	848794189	CNBG_9669	hypothetical protein	sc23	31020	32421	-	.	2.82916e-06	2.79633e-06
CBS10089	848797765	CNBG_4035	hypothetical protein	sc9	164403	166622	-	.	3.68998e-06	3.64717e-06
CBS10089	848798445	CNBG_1085	hypothetical protein	sc3	15214	16589	-	PF04479.8|RTA1[RTA1 like protein]	1.06049e-05	1.04819e-05
CBS10089	848792900	CNBG_3214	tRNA-splicing endonuclease subunit Sen54	sc7	809551	811461	+	PF12928.2|tRNA_int_end_N2[tRNA-splicing endonuclease subunit sen54 N-term]	5.47704e-05	5.41348e-05
CBS10089	848793285	CNBG_5821	nuclear protein	sc19	189514	193220	+	PF04082.13|Fungal_trans[Fungal specific transcription factor domain];PF00172.13|Zn_clus[Fungal Zn(2)-Cys(6) binuclear cluster domain]	8.04646e-05	7.95309e-05
CBS10089	848795499	CNBG_4017	hypothetical protein	sc9	121121	123450	-	PF00172.13|Zn_clus[Fungal Zn(2)-Cys(6) binuclear cluster domain];PF11951.3|Fungal_trans_2[Fungal specific transcription factor domain]	8.61863e-05	8.51862e-05
CBS10089	848797865	CNBG_1983	hypothetical protein	sc4	1157239	1161588	-	.	0.000261589	0.000258554
CBS10089	848794147	CNBG_2824	6-phosphofructo-2-kinase/fructose-2,6-bisphosphatase	sc6	915037	916996	-	PF13671.1|AAA_33[AAA domain];PF01591.13|6PF2K[6-phosphofructo-2-kinase];PF00300.17|His_Phos_1[Histidine phosphatase superfamily (branch 1)]	0.00026352	0.000260462
CBS10089	848795811	CNBG_4987	hypothetical protein	sc14	111788	113114	-	.	0.000448593	0.000443387
CBS10089	848793486	CNBG_0558	VHS domain-containing protein	sc2	36253	38189	-	PF00790.14|VHS[VHS domain];PF03127.9|GAT[GAT domain]	0.000448593	0.000443387
CBS10089	848798809	CNBG_3658	hypothetical protein	sc8	887382	889067	+	PF04082.13|Fungal_trans[Fungal specific transcription factor domain]	0.000487851	0.000482191
CBS10089	848798771	CNBG_4907	hypothetical protein	sc13	522470	522743	+	.	0.000642026	0.000634576
CBS10089	848797282	CNBG_4199	hypothetical protein	sc9	589657	590705	+	PF04979.9|IPP-2[Protein phosphatase inhibitor 2 (IPP-2)]	0.000693379	0.000685333
CBS10089	848793484	CNBG_0986	mitochondrial matrix protein import protein	sc2	1190818	1192127	+	PF09139.6|Mmp37[Mitochondrial matrix Mmp37]	0.000829537	0.000819911
CBS10089	848795668	CNBG_2110	hypothetical protein	sc5	222099	224461	-	.	0.00083568	0.000825983
CBS10089	848792919	CNBG_3542	dynamin GTPase	sc8	575733	578762	+	PF01031.15|Dynamin_M[Dynamin central region];PF00350.18|Dynamin_N[Dynamin family]	0.00087847	0.000868276
CBS10089	848795961	CNBG_5969	ATP-dependent RNA helicase DOB1	sc20	95529	99069	-	PF08148.7|DSHCT[DSHCT (NUC185) domain];PF00271.26|Helicase_C[Helicase conserved C-terminal domain];PF13234.1|rRNA_proc-arch[rRNA-processing arch domain];PF00270.24|DEAD[DEAD/DEAH box helicase]	0.000919429	0.000908761
CBS10089	848798652	CNBG_4492	hypothetical protein	sc11	694302	695975	+	PF00107.21|ADH_zinc_N[Zinc-binding dehydrogenase];PF08240.7|ADH_N[Alcohol dehydrogenase GroES-like domain]	0.00100865	0.00099695
CBS10089	848796503	CNBG_3265	FACT complex subunit SPT16	sc7	970474	974436	+	PF14826.1|FACT-Spt16_Nlob[FACT complex subunit SPT16 N-terminal lobe domain];PF00557.19|Peptidase_M24[Metallopeptidase family M24];PF08512.7|Rtt106[Histone chaperone Rttp106-like];PF08644.6|SPT16[FACT complex subunit (SPT16/CDC68)]	0.00141393	0.00139752
CBS10089	848794413	CNBG_5624	hypothetical protein	sc17	60330	63554	-	PF08642.5|Rxt3[Histone deacetylation protein Rxt3]	0.00141393	0.00139752
CBS10089	848796913	CNBG_9677	DNA polymerase gamma 1	sc24	71210	75658	+	PF00476.15|DNA_pol_A[DNA polymerase family A]	0.00152242	0.00150476
CBS10089	848792725	CNBG_4177	monosaccharide transporter	sc9	531102	533513	-	PF07690.11|MFS_1[Major Facilitator Superfamily];TIGR00879[SP: MFS transporter, sugar porter (SP) family];PF00083.19|Sugar_tr[Sugar (and other) transporter]	0.0018585	0.00183693
CBS10089	848795335	CNBG_4991	nucleolar protein 4	sc14	124062	127365	-	PF14259.1|RRM_6[RNA recognition motif (a.k.a. RRM, RBD, or RNP domain)];PF00076.17|RRM_1[RNA recognition motif. (a.k.a. RRM, RBD, or RNP domain)]	0.00280163	0.00276912
CBS10089	848794919	CNBG_3014	endopeptidase	sc7	235817	238401	+	PF00026.18|Asp[Eukaryotic aspartyl protease]	0.00325427	0.00321651
CBS10089	848796998	CNBG_4777	eukaryotic translation initiation factor 3 subunit E	sc13	121711	123326	+	PF01399.22|PCI[PCI domain];PF09440.5|eIF3_N[eIF3 subunit 6 N terminal domain]	0.00373728	0.00369392
CBS10089	848793388	CNBG_3107	hypothetical protein	sc7	498713	500276	-	.	0.00416954	0.00412116
CBS10089	848797674	CNBG_3304	hypothetical protein	sc7	1086927	1089120	+	PF10022.4|DUF2264[Uncharacterized protein conserved in bacteria (DUF2264)]	0.0042473	0.00419802
CBS10089	848794008	CNBG_5781	hypothetical protein	sc19	79351	80290	-	.	0.00520722	0.0051468
CBS10089	848793569	CNBG_9447	hypothetical protein	sc10	591794	595340	-	PF08700.6|Vps51[Vps51/Vps67]	0.00573703	0.00567046
CBS10089	848795978	CNBG_3371	hypothetical protein	sc8	155758	156865	+	.	0.00672684	0.00664879
CBS10089	848795872	CNBG_5722	oxidoreductase	sc17	354542	355630	-	PF00248.16|Aldo_ket_red[Aldo/keto reductase family]	0.00775791	0.00766789
CBS10089	848796267	CNBG_1299	hypothetical protein	sc3	650579	653165	-	PF02204.13|VPS9[Vacuolar sorting protein 9 (VPS9) domain]	0.00900112	0.00889668
CBS10089	848798019	CNBG_4976	cold-induced thioredoxin domain-containing protein	sc14	65686	68478	+	PF03190.10|Thioredox_DsbH[Protein of unknown function, DUF255];PF13899.1|Thioredoxin_7[Thioredoxin-like]	0.00978769	0.00967412
CBS10089	848795448	CNBG_0610	hypothetical protein	sc2	157244	158317	-	.	0.0100731	0.00995625
CBS10089	848798271	CNBG_5314	hypothetical protein	sc15	386721	388755	+	PF00651.26|BTB[BTB/POZ domain]	0.0114528	0.0113199
CBS10089	848794535	CNBG_2530	translocation protein SEC62	sc6	136711	138043	-	TIGR00869[sec62: protein translocation protein, Sec62 family];PF03839.11|Sec62[Translocation protein Sec62]	0.0124827	0.0123378
CBS10089	848796069	CNBG_2041	L-aminoadipate-semialdehyde dehydrogenase	sc5	29112	33576	+	PF00501.23|AMP-binding[AMP-binding enzyme];PF07993.7|NAD_binding_4[Male sterility protein];TIGR01746[Thioester-redct: thioester reductase domain];PF01073.14|3Beta_HSD[3-beta hydroxysteroid dehydrogenase/isomerase family];TIGR01733[AA-adenyl-dom: amino acid adenylation domain];TIGR03443[alpha_am_amid: L-aminoadipate-semialdehyde dehydrogenase];PF13193.1|AMP-binding_C[AMP-binding enzyme C-terminal …	0.0132052	0.0130519
CBS10089	848796140	CNBG_1876	hypothetical protein	sc4	843543	845663	-	.	0.0135655	0.0134081
CBS10089	848797937	CNBG_2882	AGC/PKA protein kinase	sc6	1073395	1075232	+	PF00069.20|Pkinase[Protein kinase domain];PF07714.12|Pkinase_Tyr[Protein tyrosine kinase]	0.0138122	0.013652
CBS10089	848796652	CNBG_5553	hypothetical protein	sc16	424535	427661	+	PF00172.13|Zn_clus[Fungal Zn(2)-Cys(6) binuclear cluster domain]	0.0138122	0.013652
CBS10089	848795068	CNBG_6012	hypothetical protein	sc20	208885	210898	+	PF08637.5|NCA2[ATP synthase regulation protein NCA2]	0.0152489	0.015072
CBS10089	848798628	CNBG_1579	hypothetical protein	sc4	786	2943	-	.	0.0152489	0.015072
CBS10089	848798575	CNBG_9350	hypothetical protein	sc7	1056760	1057258	-	.	0.0158169	0.0156334
CBS10089	848793511	CNBG_3003	hypothetical protein	sc7	201291	202690	-	PF01652.13|IF4E[Eukaryotic initiation factor 4E]	0.0167841	0.0165893
CBS10089	848794560	CNBG_1934	myosin heavy chain	sc4	1008405	1010986	-	.	0.0190025	0.018782
CBS10089	848794563	CNBG_9148	NAK protein kinase	sc3	1355109	1359189	-	PF00069.20|Pkinase[Protein kinase domain];PF07714.12|Pkinase_Tyr[Protein tyrosine kinase]	0.0219059	0.0216517
CBS10089	848794840	CNBG_3605	anaphase-promoting complex subunit 8	sc8	757976	760145	+	PF13371.1|TPR_9[Tetratricopeptide repeat];PF00515.23|TPR_1[Tetratricopeptide repeat];PF13181.1|TPR_8[Tetratricopeptide repeat];PF13414.1|TPR_11[TPR repeat];PF04049.8|APC8[Anaphase promoting complex subunit 8 / Cdc23];PF07719.12|TPR_2[Tetratricopeptide repeat];PF13176.1|TPR_7[Tetratricopeptide repeat]	0.0221264	0.0218696
CBS10089	848793447	CNBG_4026	hypothetical protein	sc9	139236	140903	+	.	0.0221264	0.0218696
CBS10089	848794876	CNBG_9486	calcium-transporting P-type ATPase, PMR1-type	sc12	193079	196878	+	PF13246.1|Hydrolase_like2[Putative hydrolase of sodium-potassium ATPase alpha subunit];PF00689.16|Cation_ATPase_C[Cation transporting ATPase, C-terminus];TIGR01494[ATPase_P-type: HAD ATPase, P-type, family IC];PF00690.21|Cation_ATPase_N[Cation transporter/ATPase, N-terminus];TIGR01522[ATPase-IIA2_Ca: calcium-transporting P-type ATPase, PMR1-type];PF00702.21|Hydrolase[haloacid dehalogenase-like hy…	0.0221264	0.0218696
CBS10089	848797286	CNBG_4215	hypothetical protein	sc9	626958	628851	-	PF00010.21|HLH[Helix-loop-helix DNA-binding domain]	0.0231855	0.0229164
CBS10089	848796217	CNBG_1218	pre-mRNA-splicing factor SLT11	sc3	410196	411686	+	.	0.0238918	0.0236145
CBS10089	848792770	CNBG_2881	hypothetical protein	sc6	1066245	1070248	-	.	0.023961	0.0236829
CBS10089	848792840	CNBG_5747	hypothetical protein	sc17	440283	441798	+	PF07350.7|DUF1479[Protein of unknown function (DUF1479)]	0.023961	0.0236829
CBS10089	848794397	CNBG_4747	hypothetical protein	sc13	24139	25650	-	PF12752.2|SUZ[SUZ domain]	0.023961	0.0236829
CBS10089	848795319	CNBG_3662	hypothetical protein	sc8	900998	902102	+	.	0.024854	0.0245656
CBS10089	848793867	CNBG_6195	tRNA (guanine-N(7)-)-methyltransferase	sc24	57961	59378	+	TIGR00091[TIGR00091: tRNA (guanine-N(7)-)-methyltransferase];PF02390.12|Methyltransf_4[Putative methyltransferase]	0.0255765	0.0252797
CBS10089	848795616	CNBG_0404	oxidoreductase	sc1	1128061	1129939	+	PF00724.15|Oxidored_FMN[NADH:flavin oxidoreductase / NADH oxidase family]	0.0258258	0.0255261
CBS10089	848798789	CNBG_5845	NAD binding dehydrogenase	sc19	269222	270986	-	PF01408.17|GFO_IDH_MocA[Oxidoreductase family, NAD-binding Rossmann fold];PF08635.5|ox_reductase_C[Putative oxidoreductase C terminal]	0.0258258	0.0255261
CBS10089	848794501	CNBG_1596	hypothetical protein	sc4	53339	54777	-	PF00781.19|DAGK_cat[Diacylglycerol kinase catalytic domain]	0.029714	0.0293692
CBS10089	848792834	CNBG_9091	alpha-1,2-mannosyltransferase	sc2	1414981	1417828	-	PF00534.15|Glycos_transf_1[Glycosyl transferases group 1];PF13692.1|Glyco_trans_1_4[Glycosyl transferases group 1]	0.031619	0.0312521
CBS10089	848796480	CNBG_2405	hypothetical protein	sc5	1009392	1011176	-	PF03847.8|TFIID_20kDa[Transcription initiation factor TFIID subunit A]	0.031619	0.0312521
CBS10089	848793882	CNBG_0766	tyrosyl-DNA phosphodiesterase 1	sc2	572089	574689	+	PF06087.7|Tyr-DNA_phospho[Tyrosyl-DNA phosphodiesterase]	0.0331607	0.032776
CBS10089	848797427	CNBG_4016	mitochondrial distribution and morphology protein 34	sc9	119757	120901	+	.	0.0331607	0.032776
CBS10089	848798063	CNBG_3144	replication factor C subunit 1	sc7	611001	614944	-	PF00533.21|BRCT[BRCA1 C Terminus (BRCT) domain];PF08519.7|RFC1[Replication factor RFC1 C terminal domain]	0.0349122	0.0345071
CBS10089	848794122	CNBG_4732	hypothetical protein	sc12	678394	681039	-	PF08045.6|CDC14[Cell division control protein 14, SIN component]	0.0352657	0.0348565
CBS10089	848793942	CNBG_4219	hypothetical protein	sc9	637922	642422	-	PF08101.6|DUF1708[Domain of unknown function (DUF1708)]	0.0352657	0.0348565
CBS10089	848793912	CNBG_0108	efflux protein	sc1	293524	296201	-	PF07690.11|MFS_1[Major Facilitator Superfamily];PF06609.8|TRI12[Fungal trichothecene efflux pump (TRI12)]	0.0352657	0.0348565
CBS10089	848796319	CNBG_5595	solute carrier family 32 (vesicular inhibitory amino acid transporter)	sc16	546852	548751	+	PF01490.13|Aa_trans[Transmembrane amino acid transporter protein];PF03222.8|Trp_Tyr_perm[Tryptophan/tyrosine permease family]	0.0373063	0.0368734
CBS10089	848796365	CNBG_1431	hypothetical protein	sc3	1010118	1011314	-	.	0.0382581	0.0378142
CBS10089	848797103	CNBG_2622	thiamine pyrophosphokinase	sc6	363333	364249	-	PF04263.11|TPK_catalytic[Thiamin pyrophosphokinase, catalytic domain];TIGR01378[thi_PPkinase: thiamine pyrophosphokinase];PF04265.9|TPK_B1_binding[Thiamin pyrophosphokinase, vitamin B1 binding domain]	0.0384773	0.0380308
CBS10089	848794271	CNBG_2174	hypothetical protein	sc5	404102	405711	+	PF07690.11|MFS_1[Major Facilitator Superfamily];PF13347.1|MFS_2[MFS/sugar transport protein]	0.0423848	0.041893
CBS10089	848796216	CNBG_1376	cohesin loading factor subunit SCC2	sc3	867099	874129	-	PF12830.2|Nipped-B_C[Sister chromatid cohesion C-terminus];PF12765.2|Cohesin_HEAT[HEAT repeat associated with sister chromatid cohesion]	0.0435569	0.0430515
CBS10089	848797388	CNBG_5370	protein farnesyltransferase/geranylgeranyltransferase type-1 subunit alpha	sc15	542595	543889	-	PF01239.17|PPTA[Protein prenyltransferase alpha subunit repeat]	0.0453708	0.0448444
CBS10089	848797158	CNBG_0496	T-complex protein 1 subunit epsilon	sc1	1376006	1378684	+	TIGR02343[chap_CCT_epsi: T-complex protein 1, epsilon subunit];PF00118.19|Cpn60_TCP1[TCP-1/cpn60 chaperonin family]	0.0453708	0.0448444
CBS10089	848795300	CNBG_2948	hypothetical protein	sc7	38124	38774	-	.	0.0461861	0.0456502
CBS10089	848793856	CNBG_3043	hypothetical protein	sc7	323123	324586	+	PF00293.23|NUDIX[NUDIX domain]	0.0461861	0.0456502
CBS1930	848796814	CNBG_1740	nuclear pore complex protein Nup188	sc4	460755	466540	+	PF10487.4|Nup188[Nucleoporin subcomplex protein binding to Pom34]	1.79812e-12	1.77651e-12
CBS1930	848795642	CNBG_2901	hypothetical protein	sc6	1129958	1130347	-	.	2.88848e-09	2.85375e-09
CBS1930	848798011	CNBG_0559	NADH dehydrogenase (ubiquinone) 1 alpha subcomplex 9	sc2	38600	40036	+	PF13460.1|NAD_binding_10[NADH(P)-binding];PF04321.12|RmlD_sub_bind[RmlD substrate binding domain];PF05368.8|NmrA[NmrA-like family];PF01073.14|3Beta_HSD[3-beta hydroxysteroid dehydrogenase/isomerase family];PF01370.16|Epimerase[NAD dependent epimerase/dehydratase family]	2.88848e-09	2.85375e-09
CBS1930	848799248	CNBG_9290	hypothetical protein	sc6	862949	865050	-	PF11951.3|Fungal_trans_2[Fungal specific transcription factor domain];PF00172.13|Zn_clus[Fungal Zn(2)-Cys(6) binuclear cluster domain]	2.88848e-09	2.85375e-09
CBS1930	848797813	CNBG_4008	phosphotransferase enzyme family protein	sc9	95440	96972	+	PF01636.18|APH[Phosphotransferase enzyme family];PF02958.15|EcKinase[Ecdysteroid kinase]	4.13766e-09	4.08792e-09
CBS1930	848792834	CNBG_9091	alpha-1,2-mannosyltransferase	sc2	1414981	1417828	-	PF00534.15|Glycos_transf_1[Glycosyl transferases group 1];PF13692.1|Glyco_trans_1_4[Glycosyl transferases group 1]	2.06258e-08	2.03778e-08
CBS1930	848797502	CNBG_0581	hypothetical protein	sc2	88534	90514	-	.	3.61961e-08	3.5761e-08
CBS1930	848795897	CNBG_1652	protein CFT1	sc4	222057	227320	+	PF10433.4|MMS1_N[Mono-functional DNA-alkylating methyl methanesulfonate N-term];PF03178.10|CPSF_A[CPSF A subunit region]	2.12157e-07	2.09607e-07
CBS1930	848796424	CNBG_2797	hypothetical protein	sc6	832860	834098	-	.	3.18519e-07	3.1469e-07
CBS1930	848794796	CNBG_2283	AP-1 complex subunit mu-1	sc5	700726	702494	-	PF00928.16|Adap_comp_sub[Adaptor complexes medium subunit family];PF01217.15|Clat_adaptor_s[Clathrin adaptor complex small chain]	4.61597e-07	4.56048e-07
CBS1930	848798445	CNBG_1085	hypothetical protein	sc3	15214	16589	-	PF04479.8|RTA1[RTA1 like protein]	1.6934e-06	1.67304e-06
CBS1930	848792871	CNBG_3954	hypothetical protein	sc10	675654	678405	+	.	1.93623e-06	1.91296e-06
CBS1930	848794928	CNBG_4187	methionyl-tRNA formyltransferase	sc9	552271	555430	-	PF00378.15|ECH[Enoyl-CoA hydratase/isomerase family];PF00551.14|Formyl_trans_N[Formyl transferase]	4.18834e-06	4.13799e-06
CBS1930	848794189	CNBG_9669	hypothetical protein	sc23	31020	32421	-	.	4.38786e-06	4.33511e-06
CBS1930	848794937	CNBG_9361	solute carrier family 30 (zinc transporter), member 1	sc8	362627	364495	-	PF01545.16|Cation_efflux[Cation efflux family];TIGR01297[CDF: cation diffusion facilitator family transporter]	4.58368e-06	4.52857e-06
CBS1930	848795585	CNBG_4194	cytoplasmic protein	sc9	574882	576150	+	PF11312.3|DUF3115[Protein of unknown function (DUF3115)]	6.45772e-06	6.38009e-06
CBS1930	848797197	CNBG_0167	hypothetical protein	sc1	466609	469332	+	PF04082.13|Fungal_trans[Fungal specific transcription factor domain];PF00172.13|Zn_clus[Fungal Zn(2)-Cys(6) binuclear cluster domain]	6.45772e-06	6.38009e-06
CBS1930	848793113	CNBG_3533	DNA replication complex GINS protein PSF2	sc8	554412	555220	-	PF05916.6|Sld5[GINS complex protein]	1.26809e-05	1.25285e-05
CBS1930	848793227	CNBG_0368	GATA type zinc finger protein asd-4	sc1	1021261	1026422	+	PF00320.22|GATA[GATA zinc finger];PF08550.5|DUF1752[Fungal protein of unknown function (DUF1752)]	1.26809e-05	1.25285e-05
CBS1930	848793523	CNBG_2028	MFS transporter, SP family, solute carrier family 2 (myo-inositol transporter), member 13	sc4	1307883	1309900	+	PF07690.11|MFS_1[Major Facilitator Superfamily];TIGR00879[SP: MFS transporter, sugar porter (SP) family];PF00083.19|Sugar_tr[Sugar (and other) transporter]	1.43972e-05	1.42242e-05
CBS1930	848796414	CNBG_0619	superkiller protein 3	sc2	175666	180860	+	PF13371.1|TPR_9[Tetratricopeptide repeat];PF13181.1|TPR_8[Tetratricopeptide repeat];PF13414.1|TPR_11[TPR repeat];PF07719.12|TPR_2[Tetratricopeptide repeat];PF00515.23|TPR_1[Tetratricopeptide repeat];PF13432.1|TPR_16[Tetratricopeptide repeat];PF13174.1|TPR_6[Tetratricopeptide repeat];PF14559.1|TPR_19[Tetratricopeptide repeat];PF13176.1|TPR_7[Tetratricopeptide repeat]	1.50602e-05	1.48791e-05
CBS1930	848793486	CNBG_0558	VHS domain-containing protein	sc2	36253	38189	-	PF00790.14|VHS[VHS domain];PF03127.9|GAT[GAT domain]	1.64673e-05	1.62694e-05
CBS1930	848798620	CNBG_1580	glycosyl hydrolase family 88	sc4	3421	5299	+	PF07470.8|Glyco_hydro_88[Glycosyl Hydrolase Family 88]	3.48667e-05	3.44475e-05
CBS1930	848797889	CNBG_2703	hypothetical protein	sc6	597453	598974	-	PF00583.19|Acetyltransf_1[Acetyltransferase (GNAT) family];PF13302.1|Acetyltransf_3[Acetyltransferase (GNAT) domain]	4.54455e-05	4.48991e-05
CBS1930	848797507	CNBG_0607	succinate-semialdehyde dehydrogenase (NADP+)	sc2	152035	153959	+	PF00171.17|Aldedh[Aldehyde dehydrogenase family]	4.7409e-05	4.68391e-05
CBS1930	848794536	CNBG_2598	small nuclear ribonucleoprotein	sc6	303842	305211	-	PF03194.10|LUC7[LUC7 N_terminus]	5.00358e-05	4.94343e-05
CBS1930	848797433	CNBG_3657	transcription initiation factor TFIIF subunit alpha	sc8	884023	886494	+	PF05793.7|TFIIF_alpha[Transcription initiation factor IIF, alpha subunit (TFIIF-alpha)]	5.06798e-05	5.00705e-05
CBS1930	848795387	CNBG_4829	cardiolipin synthase	sc13	275886	277156	+	PF01066.16|CDP-OH_P_transf[CDP-alcohol phosphatidyltransferase]	5.33045e-05	5.26637e-05
CBS1930	848793285	CNBG_5821	nuclear protein	sc19	189514	193220	+	PF04082.13|Fungal_trans[Fungal specific transcription factor domain];PF00172.13|Zn_clus[Fungal Zn(2)-Cys(6) binuclear cluster domain]	5.33045e-05	5.26637e-05
CBS1930	848794565	CNBG_1347	hypothetical protein	sc3	780344	782835	+	.	5.57441e-05	5.5074e-05
CBS1930	848793440	CNBG_2591	peptidase	sc6	284355	287250	+	PF00326.16|Peptidase_S9[Prolyl oligopeptidase family];PF12695.2|Abhydrolase_5[Alpha/beta hydrolase family]	5.76144e-05	5.69217e-05
CBS1930	848795229	CNBG_4334	DNA repair protein rad18	sc11	230795	232223	+	PF00097.20|zf-C3HC4[Zinc finger, C3HC4 type (RING finger)];PF13923.1|zf-C3HC4_2[Zinc finger, C3HC4 type (RING finger)];PF13920.1|zf-C3HC4_3[Zinc finger, C3HC4 type (RING finger)];PF15227.1|zf-C3HC4_4[zinc finger of C3HC4-type, RING];PF13639.1|zf-RING_2[Ring finger domain];PF02037.22|SAP[SAP domain]	0.000102202	0.000100973
CBS1930	848795676	CNBG_2802	cell division control protein 24	sc6	848284	852004	-	PF00621.15|RhoGEF[RhoGEF domain];PF15411.1|PH_10[Pleckstrin homology domain];PF00564.19|PB1[PB1 domain]	0.000103613	0.000102367
CBS1930	848796021	CNBG_3552	hypothetical protein	sc8	605698	607365	+	PF04182.7|B-block_TFIIIC[B-block binding subunit of TFIIIC]	0.000117131	0.000115723
CBS1930	848794194	CNBG_6186	hypothetical protein	sc24	31670	36875	-	.	0.000128728	0.00012718
CBS1930	848793118	CNBG_3934	arylsulfatase	sc10	618409	620730	-	PF00884.18|Sulfatase[Sulfatase]	0.000186227	0.000183988
CBS1930	848795811	CNBG_4987	hypothetical protein	sc14	111788	113114	-	.	0.000289963	0.000286477
CBS1930	848798806	CNBG_9638	hypothetical protein	sc19	267570	268522	+	PF00485.13|PRK[Phosphoribulokinase / Uridine kinase family]	0.000330272	0.000326302
CBS1930	848797705	CNBG_1142	ATP-binding cassette transporter	sc3	173287	179991	+	PF00005.22|ABC_tran[ABC transporter];PF00664.18|ABC_membrane[ABC transporter transmembrane region]	0.000375217	0.000370706
CBS1930	848796658	CNBG_4930	hypothetical protein	sc13	590881	591807	+	PF05002.10|SGS[SGS domain];PF04969.11|CS[CS domain]	0.000375217	0.000370706
CBS1930	848798649	CNBG_3548	hypothetical protein	sc8	595380	597438	+	.	0.000542943	0.000536415
CBS1930	848792919	CNBG_3542	dynamin GTPase	sc8	575733	578762	+	PF01031.15|Dynamin_M[Dynamin central region];PF00350.18|Dynamin_N[Dynamin family]	0.000630904	0.000623319
CBS1930	848798023	CNBG_3087	hypothetical protein	sc7	435296	437283	+	.	0.000662531	0.000654566
CBS1930	848793776	CNBG_3033	hypothetical protein	sc7	286914	288270	-	PF09745.4|DUF2040[Coiled-coil domain-containing protein 55 (DUF2040)]	0.000662531	0.000654566
CBS1930	848794683	CNBG_0826	hypothetical protein	sc2	747979	750348	+	PF01713.16|Smr[Smr domain]	0.000662531	0.000654566
CBS1930	848793214	CNBG_3535	20S proteasome subunit beta 4	sc8	557643	558514	-	PF00227.21|Proteasome[Proteasome subunit]	0.000916386	0.00090537
CBS1930	848797430	CNBG_3376	hypothetical protein	sc8	165317	167570	+	.	0.000980208	0.000968424
CBS1930	848794600	CNBG_5227	hydrolase	sc15	151647	152795	+	PF01156.14|IU_nuc_hydro[Inosine-uridine preferring nucleoside hydrolase]	0.00106012	0.00104737
CBS1930	848792723	CNBG_5107	ABC transporter PMR5	sc14	430244	435918	+	PF00005.22|ABC_tran[ABC transporter];PF12698.2|ABC2_membrane_3[ABC-2 family transporter protein];PF01061.19|ABC2_membrane[ABC-2 type transporter];PF06422.7|PDR_CDR[CDR ABC transporter]	0.00141888	0.00140183
CBS1930	848792848	CNBG_6171	NADH-ubiquinone oxidoreductase 49 kDa subunit, mitochondrial	sc23	92954	94809	+	TIGR01962[NuoD: NADH dehydrogenase (quinone), D subunit];PF00346.14|Complex1_49kDa[Respiratory-chain NADH dehydrogenase, 49 Kd subunit]	0.00149757	0.00147957
CBS1930	848795697	CNBG_1522	phospholipid-transporting ATPase	sc3	1238863	1242935	-	TIGR01652[ATPase-Plipid: phospholipid-translocating P-type ATPase, flippase];PF13246.1|Hydrolase_like2[Putative hydrolase of sodium-potassium ATPase alpha subunit];TIGR01494[ATPase_P-type: HAD ATPase, P-type, family IC];PF00702.21|Hydrolase[haloacid dehalogenase-like hydrolase];PF12710.2|HAD[haloacid dehalogenase-like hydrolase];PF00122.15|E1-E2_ATPase[E1-E2 ATPase]	0.00195576	0.00193225
CBS1930	848796824	CNBG_0274	heat shock protein	sc1	755318	758344	+	PF00004.24|AAA[ATPase family associated with various cellular activities (AAA)];PF00158.21|Sigma54_activat[Sigma-54 interaction domain];PF07724.9|AAA_2[AAA domain (Cdc48 subfamily)];PF10431.4|ClpB_D2-small[C-terminal, D2-small domain, of ClpB protein];PF02861.15|Clp_N[Clp amino terminal domain];PF07728.9|AAA_5[AAA domain (dynein-related subfamily)]	0.00206626	0.00204142
CBS1930	848793549	CNBG_4859	hypothetical protein	sc13	348330	350023	-	.	0.00238676	0.00235807
CBS1930	848793596	CNBG_5941	eukaryotic translation initiation factor 5A	sc20	25456	26283	+	PF01287.15|eIF-5a[Eukaryotic elongation factor 5A hypusine, DNA-binding OB fold];PF00467.24|KOW[KOW motif];TIGR00037[eIF_5A: translation elongation factor IF5A]	0.00245179	0.00242232
CBS1930	848793712	CNBG_5546	hypothetical protein	sc16	405181	407230	-	.	0.00245231	0.00242283
CBS1930	848797816	CNBG_4228	hypothetical protein	sc9	668496	670096	-	.	0.00245239	0.00242291
CBS1930	848796311	CNBG_4175	hypothetical protein	sc9	527310	528687	-	PF10282.4|Lactonase[Lactonase, 7-bladed beta-propeller]	0.00288101	0.00284638
CBS1930	848797674	CNBG_3304	hypothetical protein	sc7	1086927	1089120	+	PF10022.4|DUF2264[Uncharacterized protein conserved in bacteria (DUF2264)]	0.00301799	0.00298171
CBS1930	848794571	CNBG_5459	potassium channel protein	sc16	206989	209804	-	PF07885.11|Ion_trans_2[Ion channel]	0.00334665	0.00330642
CBS1930	848795842	CNBG_1702	cytochrome c oxidase subunit 6b	sc4	358692	359525	+	PF02297.12|COX6B[Cytochrome oxidase c subunit VIb]	0.00354884	0.00350618
CBS1930	848795978	CNBG_3371	hypothetical protein	sc8	155758	156865	+	.	0.00403286	0.00398438
CBS1930	848792823	CNBG_3011	hypothetical protein	sc7	228291	230625	-	.	0.00403286	0.00398438
CBS1930	848796331	CNBG_5176	hypothetical protein	sc15	10886	13768	-	.	0.0042726	0.00422124
CBS1930	848798787	CNBG_9637	hypothetical protein	sc19	265618	267079	-	PF08659.5|KR[KR domain];PF13561.1|adh_short_C2[Enoyl-(Acyl carrier protein) reductase];PF00106.20|adh_short[short chain dehydrogenase]	0.00467384	0.00461765
CBS1930	848796140	CNBG_1876	hypothetical protein	sc4	843543	845663	-	.	0.0051244	0.0050628
CBS1930	848793367	CNBG_5426	ATP-dependent RNA helicase A	sc16	116325	121625	-	PF00271.26|Helicase_C[Helicase conserved C-terminal domain];PF05773.17|RWD[RWD domain];PF04408.18|HA2[Helicase associated domain (HA2)];PF00270.24|DEAD[DEAD/DEAH box helicase];PF07717.11|OB_NTP_bind[Oligonucleotide/oligosaccharide-binding (OB)-fold]	0.0051244	0.0050628
CBS1930	848792769	CNBG_5621	monosaccharide transporter	sc17	53108	55354	+	PF07690.11|MFS_1[Major Facilitator Superfamily];TIGR00879[SP: MFS transporter, sugar porter (SP) family];PF00083.19|Sugar_tr[Sugar (and other) transporter];PF03137.15|OATP[Organic Anion Transporter Polypeptide (OATP) family]	0.00580536	0.00573557
CBS1930	848795713	CNBG_4756	hypothetical protein	sc13	45756	47784	-	PF11735.3|CAP59_mtransfer[Cryptococcal mannosyltransferase 1]	0.00636368	0.00628718
CBS1930	848795448	CNBG_0610	hypothetical protein	sc2	157244	158317	-	.	0.00704378	0.0069591
CBS1930	848794959	CNBG_1408	hypothetical protein	sc3	956236	958194	+	.	0.00756575	0.00747479
CBS1930	848793372	CNBG_4598	quinone oxidoreductase	sc12	298497	300053	-	TIGR02824[quinone_pig3: putative NAD(P)H quinone oxidoreductase, PIG3 family];PF00107.21|ADH_zinc_N[Zinc-binding dehydrogenase];PF08240.7|ADH_N[Alcohol dehydrogenase GroES-like domain];PF13602.1|ADH_zinc_N_2[Zinc-binding dehydrogenase]	0.00830733	0.00820746
CBS1930	848799990	CNBG_9474	hypothetical protein	sc11	696668	697315	-	PF07690.11|MFS_1[Major Facilitator Superfamily]	0.00850671	0.00840444
CBS1930	848793569	CNBG_9447	hypothetical protein	sc10	591794	595340	-	PF08700.6|Vps51[Vps51/Vps67]	0.00850671	0.00840444
CBS1930	848797851	CNBG_0161	AdoMet-dependent rRNA methyltransferase SPB1	sc1	442122	445072	-	PF11861.3|DUF3381[Domain of unknown function (DUF3381)];PF07780.7|Spb1_C[Spb1 C-terminal domain];PF01728.14|FtsJ[FtsJ-like methyltransferase]	0.00850671	0.00840444
CBS1930	848796549	CNBG_3213	homoaconitase, mitochondrial	sc7	807002	809387	-	TIGR00139[h_aconitase: homoaconitase];PF00330.15|Aconitase[Aconitase family (aconitate hydratase)];PF00694.14|Aconitase_C[Aconitase C-terminal domain]	0.00850671	0.00840444
CBS1930	848793281	CNBG_3872	nucleolar protein 12	sc10	444989	447075	-	PF14259.1|RRM_6[RNA recognition motif (a.k.a. RRM, RBD, or RNP domain)];PF00076.17|RRM_1[RNA recognition motif. (a.k.a. RRM, RBD, or RNP domain)]	0.00887291	0.00876624
CBS1930	848794008	CNBG_5781	hypothetical protein	sc19	79351	80290	-	.	0.00887291	0.00876624
CBS1930	848793882	CNBG_0766	tyrosyl-DNA phosphodiesterase 1	sc2	572089	574689	+	PF06087.7|Tyr-DNA_phospho[Tyrosyl-DNA phosphodiesterase]	0.0114156	0.0112784
CBS1930	848797749	CNBG_3323	hypothetical protein	sc8	20822	23945	-	.	0.012203	0.0120563
CBS1930	848796890	CNBG_1619	protein BTN1	sc4	139090	141302	-	PF02487.12|CLN3[CLN3 protein]	0.012203	0.0120563
CBS1930	848798372	CNBG_5487	oxidoreductase	sc16	275977	277454	+	PF00248.16|Aldo_ket_red[Aldo/keto reductase family]	0.0141407	0.0139707
CBS1930	848793625	CNBG_5779	telomere maintenance protein	sc19	73842	77868	-	PF14259.1|RRM_6[RNA recognition motif (a.k.a. RRM, RBD, or RNP domain)];PF00076.17|RRM_1[RNA recognition motif. (a.k.a. RRM, RBD, or RNP domain)]	0.0152416	0.0150584
CBS1930	848797937	CNBG_2882	AGC/PKA protein kinase	sc6	1073395	1075232	+	PF00069.20|Pkinase[Protein kinase domain];PF07714.12|Pkinase_Tyr[Protein tyrosine kinase]	0.0165065	0.0163081
CBS1930	848794123	CNBG_4189	DNA repair protein (mre11)	sc9	561482	564662	-	TIGR00583[mre11: DNA repair protein (mre11)];PF04152.9|Mre11_DNA_bind[Mre11 DNA-binding presumed domain];PF00149.23|Metallophos[Calcineurin-like phosphoesterase];PF12850.2|Metallophos_2[Calcineurin-like phosphoesterase superfamily domain]	0.0165065	0.0163081
CBS1930	848795195	CNBG_9585	signal sequence binding protein	sc15	525419	530839	-	.	0.0165065	0.0163081
CBS1930	848792725	CNBG_4177	monosaccharide transporter	sc9	531102	533513	-	PF07690.11|MFS_1[Major Facilitator Superfamily];TIGR00879[SP: MFS transporter, sugar porter (SP) family];PF00083.19|Sugar_tr[Sugar (and other) transporter]	0.0165065	0.0163081
CBS1930	848794271	CNBG_2174	hypothetical protein	sc5	404102	405711	+	PF07690.11|MFS_1[Major Facilitator Superfamily];PF13347.1|MFS_2[MFS/sugar transport protein]	0.0176466	0.0174345
CBS1930	848798857	CNBG_5168	hypothetical protein	sc14	631845	633104	+	PF00070.22|Pyr_redox[Pyridine nucleotide-disulphide oxidoreductase];PF07992.9|Pyr_redox_2[Pyridine nucleotide-disulphide oxidoreductase]	0.0204295	0.0201839
CBS1930	848794981	CNBG_2770	hypothetical protein	sc6	768293	771296	-	PF00641.13|zf-RanBP[Zn-finger in Ran binding protein and others]	0.0231212	0.0228433
CBS1930	848793561	CNBG_3715	hypothetical protein	sc8	1054242	1057429	-	PF00443.24|UCH[Ubiquitin carboxyl-terminal hydrolase]	0.025763	0.0254533
CBS1930	848793482	CNBG_2177	hypothetical protein	sc5	411296	411822	-	PF07690.11|MFS_1[Major Facilitator Superfamily];PF00083.19|Sugar_tr[Sugar (and other) transporter]	0.0298031	0.0294449
CBS1930	848794654	CNBG_1373	DNA mismatch repair protein MSH5	sc3	848634	852664	+	PF05192.13|MutS_III[MutS domain III];PF00488.16|MutS_V[MutS domain V]	0.0298031	0.0294449
CBS1930	848795300	CNBG_2948	hypothetical protein	sc7	38124	38774	-	.	0.0309444	0.0305724
CBS1930	848798413	CNBG_2889	hypothetical protein	sc6	1090355	1090971	-	.	0.0312648	0.0308889
CBS1930	848797633	CNBG_1144	NADH dehydrogenase	sc3	190718	192877	+	PF00070.22|Pyr_redox[Pyridine nucleotide-disulphide oxidoreductase];PF07992.9|Pyr_redox_2[Pyridine nucleotide-disulphide oxidoreductase]	0.032419	0.0320293
CBS1930	848795305	CNBG_2808	peroxisomal 2,4-dienoyl-CoA reductase	sc6	878864	880058	-	PF13561.1|adh_short_C2[Enoyl-(Acyl carrier protein) reductase];PF08659.5|KR[KR domain];PF00106.20|adh_short[short chain dehydrogenase]	0.0355907	0.0351629
CBS1930	848793378	CNBG_1352	hypothetical protein	sc3	796281	796897	-	PF09282.5|Mago-bind[Mago binding]	0.0355907	0.0351629
CBS1930	848795526	CNBG_5309	cytoplasmic protein	sc15	364942	368182	+	PF04468.7|PSP1[PSP1 C-terminal conserved region]	0.0355907	0.0351629
CBS1930	848796466	CNBG_1695	ubiquitin-conjugating enzyme E2 O	sc4	343295	347109	-	PF00179.21|UQ_con[Ubiquitin-conjugating enzyme]	0.0356124	0.0351843
CBS1930	848799260	CNBG_1171	hypothetical protein	sc3	268089	269503	+	.	0.0356673	0.0352385
CBS1930	848797335	CNBG_4936	RNA exonuclease NGL2	sc13	605210	607168	-	PF03372.18|Exo_endo_phos[Endonuclease/Exonuclease/phosphatase family]	0.0356673	0.0352385
CBS1930	848795559	CNBG_4448	hypothetical protein	sc11	557989	560843	-	.	0.0359961	0.0355634
CBS1930	848796216	CNBG_1376	cohesin loading factor subunit SCC2	sc3	867099	874129	-	PF12830.2|Nipped-B_C[Sister chromatid cohesion C-terminus];PF12765.2|Cohesin_HEAT[HEAT repeat associated with sister chromatid cohesion]	0.036567	0.0361274
CBS1930	848797607	CNBG_1016	metacaspase-1	sc2	1276137	1278055	+	PF00656.17|Peptidase_C14[Caspase domain]	0.0393191	0.0388465
CBS1930	848795899	CNBG_1608	pre-mRNA-splicing factor CWC22	sc4	98852	101522	-	PF02854.14|MIF4G[MIF4G domain];PF02847.12|MA3[MA3 domain]	0.0434289	0.0429068
CBS1930	848795843	CNBG_9161	hypothetical protein	sc4	177909	179521	+	.	0.0434289	0.0429068
CBS1930	848793936	CNBG_2121	1-alkyl-2-acetylglycerophosphocholine esterase	sc5	259814	261363	-	PF12697.2|Abhydrolase_6[Alpha/beta hydrolase family];PF03403.8|PAF-AH_p_II[Platelet-activating factor acetylhydrolase, isoform II];PF12695.2|Abhydrolase_5[Alpha/beta hydrolase family]	0.0446134	0.0440771
CBS1930	848796865	CNBG_2683	U3 small nucleolar RNA-associated protein 10	sc6	535715	542308	-	PF08146.7|BP28CT[BP28CT (NUC211) domain];PF12397.3|U3snoRNP10[U3 small nucleolar RNA-associated protein 10]	0.0481951	0.0476157
CBS1930	848798422	CNBG_2119	hypothetical protein	sc5	256303	257474	-	PF00397.21|WW[WW domain]	0.0486626	0.0480776
CBS8684	848796814	CNBG_1740	nuclear pore complex protein Nup188	sc4	460755	466540	+	PF10487.4|Nup188[Nucleoporin subcomplex protein binding to Pom34]	3.6295e-12	3.59034e-12
CBS8684	848796844	CNBG_1503	phosphatidylinositol glycan, class U	sc3	1196584	1198299	+	PF06728.8|PIG-U[GPI transamidase subunit PIG-U]	7.5231e-12	7.44193e-12
CBS8684	848798796	CNBG_4491	hypothetical protein	sc11	691588	693496	-	PF07690.11|MFS_1[Major Facilitator Superfamily];TIGR00879[SP: MFS transporter, sugar porter (SP) family];PF00083.19|Sugar_tr[Sugar (and other) transporter]	4.20043e-11	4.15511e-11
CBS8684	848798620	CNBG_1580	glycosyl hydrolase family 88	sc4	3421	5299	+	PF07470.8|Glyco_hydro_88[Glycosyl Hydrolase Family 88]	3.43958e-10	3.40247e-10
CBS8684	848795072	CNBG_5739	phytanoyl-CoA dioxygenase	sc17	407875	409318	-	PF05721.8|PhyH[Phytanoyl-CoA dioxygenase (PhyH)]	1.82334e-09	1.80367e-09
CBS8684	848794796	CNBG_2283	AP-1 complex subunit mu-1	sc5	700726	702494	-	PF00928.16|Adap_comp_sub[Adaptor complexes medium subunit family];PF01217.15|Clat_adaptor_s[Clathrin adaptor complex small chain]	3.56893e-09	3.53042e-09
CBS8684	848794683	CNBG_0826	hypothetical protein	sc2	747979	750348	+	PF01713.16|Smr[Smr domain]	1.43789e-08	1.42237e-08
CBS8684	848797126	CNBG_2921	hypothetical protein	sc6	1187991	1190620	-	.	1.4475e-08	1.43188e-08
CBS8684	848793246	CNBG_1266	hypothetical protein	sc3	545273	546946	-	.	1.35474e-07	1.34012e-07
CBS8684	848795897	CNBG_1652	protein CFT1	sc4	222057	227320	+	PF10433.4|MMS1_N[Mono-functional DNA-alkylating methyl methanesulfonate N-term];PF03178.10|CPSF_A[CPSF A subunit region]	1.69453e-07	1.67625e-07
CBS8684	848797430	CNBG_3376	hypothetical protein	sc8	165317	167570	+	.	1.87768e-07	1.85742e-07
CBS8684	848796881	CNBG_0765	cation-transporting ATPase 13A3/4/5	sc2	566428	571825	-	TIGR01494[ATPase_P-type: HAD ATPase, P-type, family IC];TIGR01657[P-ATPase-V: P-type ATPase of unknown pump specificity (type V)];PF00702.21|Hydrolase[haloacid dehalogenase-like hydrolase];PF12409.3|P5-ATPase[P5-type ATPase cation transporter];PF00122.15|E1-E2_ATPase[E1-E2 ATPase];PF12710.2|HAD[haloacid dehalogenase-like hydrolase]	1.87768e-07	1.85742e-07
CBS8684	848795641	CNBG_2604	hypothetical protein	sc6	319094	320089	-	.	2.25721e-07	2.23286e-07
CBS8684	848795387	CNBG_4829	cardiolipin synthase	sc13	275886	277156	+	PF01066.16|CDP-OH_P_transf[CDP-alcohol phosphatidyltransferase]	4.13231e-07	4.08773e-07
CBS8684	848793493	CNBG_5686	hypothetical protein	sc17	239362	241093	+	.	1.14698e-06	1.1346e-06
CBS8684	848794194	CNBG_6186	hypothetical protein	sc24	31670	36875	-	.	4.72841e-06	4.6774e-06
CBS8684	848798663	CNBG_5786	catalase	sc19	91125	93040	-	PF00199.14|Catalase[Catalase];PF06628.7|Catalase-rel[Catalase-related immune-responsive]	5.3307e-06	5.27319e-06
CBS8684	848793617	CNBG_3731	hypothetical protein	sc10	32132	35308	+	PF07690.11|MFS_1[Major Facilitator Superfamily]	1.3025e-05	1.28844e-05
CBS8684	848797994	CNBG_2646	hypothetical protein	sc6	440260	443199	-	PF04825.8|Rad21_Rec8_N[N terminus of Rad21 / Rec8 like protein]	4.18379e-05	4.13865e-05
CBS8684	848796310	CNBG_4208	hypothetical protein	sc9	606570	608056	-	.	5.4613e-05	5.40238e-05
CBS8684	848798113	CNBG_1124	cohesin complex subunit SA-1/2	sc3	117058	121278	+	PF08514.6|STAG[STAG domain]	5.4613e-05	5.40238e-05
CBS8684	848793588	CNBG_1058	LIM-homeobox protein	sc2	1397334	1399950	+	PF00046.24|Homeobox[Homeobox domain]	7.19927e-05	7.1216e-05
CBS8684	848793187	CNBG_0172	hypothetical protein	sc1	486881	488783	-	PF01408.17|GFO_IDH_MocA[Oxidoreductase family, NAD-binding Rossmann fold];PF08635.5|ox_reductase_C[Putative oxidoreductase C terminal]	0.000103325	0.00010221
CBS8684	848797832	CNBG_4485	short-chain dehydrogenase	sc11	673102	674213	-	PF13561.1|adh_short_C2[Enoyl-(Acyl carrier protein) reductase];PF08659.5|KR[KR domain];PF00106.20|adh_short[short chain dehydrogenase]	0.000168068	0.000166255
CBS8684	848797037	CNBG_4615	sulfite reductase (NADPH) hemoprotein, beta-component	sc12	359270	363798	+	TIGR02041[CysI: sulfite reductase (NADPH) hemoprotein, beta-component];PF03460.12|NIR_SIR_ferr[Nitrite/Sulfite reductase ferredoxin-like half domain];PF01077.17|NIR_SIR[Nitrite and sulphite reductase 4Fe-4S domain];PF00258.20|Flavodoxin_1[Flavodoxin]	0.000259101	0.000256306
CBS8684	848799217	CNBG_4490	hypothetical protein	sc11	685883	687694	-	.	0.000508531	0.000503044
CBS8684	848792900	CNBG_3214	tRNA-splicing endonuclease subunit Sen54	sc7	809551	811461	+	PF12928.2|tRNA_int_end_N2[tRNA-splicing endonuclease subunit sen54 N-term]	0.000508531	0.000503044
CBS8684	848798649	CNBG_3548	hypothetical protein	sc8	595380	597438	+	.	0.000783001	0.000774553
CBS8684	848797290	CNBG_5460	hypothetical protein	sc16	210141	212856	+	PF00172.13|Zn_clus[Fungal Zn(2)-Cys(6) binuclear cluster domain]	0.000783001	0.000774553
CBS8684	848795961	CNBG_5969	ATP-dependent RNA helicase DOB1	sc20	95529	99069	-	PF08148.7|DSHCT[DSHCT (NUC185) domain];PF00271.26|Helicase_C[Helicase conserved C-terminal domain];PF13234.1|rRNA_proc-arch[rRNA-processing arch domain];PF00270.24|DEAD[DEAD/DEAH box helicase]	0.000953793	0.000943502
CBS8684	848794025	CNBG_3705	type I phosphodiesterase/nucleotide pyrophosphatase	sc8	1027155	1029297	-	PF01663.17|Phosphodiest[Type I phosphodiesterase / nucleotide pyrophosphatase]	0.000963127	0.000952736
CBS8684	848798652	CNBG_4492	hypothetical protein	sc11	694302	695975	+	PF00107.21|ADH_zinc_N[Zinc-binding dehydrogenase];PF08240.7|ADH_N[Alcohol dehydrogenase GroES-like domain]	0.00101262	0.00100169
CBS8684	848798482	CNBG_4012	hypothetical protein	sc9	104200	106444	-	PF07690.11|MFS_1[Major Facilitator Superfamily]	0.00114088	0.00112857
CBS8684	848793478	CNBG_0048	NET1-associated nuclear protein 1 (U3 small nucleolar RNA-associated protein 17)	sc1	136352	140191	+	PF00400.27|WD40[WD domain, G-beta repeat]	0.00241607	0.00239001
CBS8684	848799227	CNBG_4366	hypothetical protein	sc11	317753	319825	+	PF04577.9|DUF563[Protein of unknown function (DUF563)]	0.00344851	0.0034113
CBS8684	848794919	CNBG_3014	endopeptidase	sc7	235817	238401	+	PF00026.18|Asp[Eukaryotic aspartyl protease]	0.00344851	0.0034113
CBS8684	848793549	CNBG_4859	hypothetical protein	sc13	348330	350023	-	.	0.00395144	0.00390881
CBS8684	848794219	CNBG_1570	hypothetical protein	sc3	1383549	1384625	+	.	0.00395144	0.00390881
CBS8684	848797674	CNBG_3304	hypothetical protein	sc7	1086927	1089120	+	PF10022.4|DUF2264[Uncharacterized protein conserved in bacteria (DUF2264)]	0.00448845	0.00444003
CBS8684	848794571	CNBG_5459	potassium channel protein	sc16	206989	209804	-	PF07885.11|Ion_trans_2[Ion channel]	0.00493021	0.00487702
CBS8684	848794876	CNBG_9486	calcium-transporting P-type ATPase, PMR1-type	sc12	193079	196878	+	PF13246.1|Hydrolase_like2[Putative hydrolase of sodium-potassium ATPase alpha subunit];PF00689.16|Cation_ATPase_C[Cation transporting ATPase, C-terminus];TIGR01494[ATPase_P-type: HAD ATPase, P-type, family IC];PF00690.21|Cation_ATPase_N[Cation transporter/ATPase, N-terminus];TIGR01522[ATPase-IIA2_Ca: calcium-transporting P-type ATPase, PMR1-type];PF00702.21|Hydrolase[haloacid dehalogenase-like hy…	0.00555044	0.00549056
CBS8684	848793607	CNBG_2895	ATP-dependent rRNA helicase RRP3	sc6	1107272	1108915	-	PF00271.26|Helicase_C[Helicase conserved C-terminal domain];PF00270.24|DEAD[DEAD/DEAH box helicase]	0.00570855	0.00564696
CBS8684	848792724	CNBG_9274	hypothetical protein	sc6	526302	528170	+	.	0.00570855	0.00564696
CBS8684	848796998	CNBG_4777	eukaryotic translation initiation factor 3 subunit E	sc13	121711	123326	+	PF01399.22|PCI[PCI domain];PF09440.5|eIF3_N[eIF3 subunit 6 N terminal domain]	0.00602486	0.00595986
CBS8684	848795328	CNBG_4973	hypothetical protein	sc14	57832	60786	-	.	0.00627715	0.00620943
CBS8684	848795978	CNBG_3371	hypothetical protein	sc8	155758	156865	+	.	0.00674184	0.0066691
CBS8684	848796407	CNBG_0263	membrane protein	sc1	722898	726728	-	PF02225.17|PA[PA domain];PF04389.12|Peptidase_M28[Peptidase family M28];PF04253.10|TFR_dimer[Transferrin receptor-like dimerisation domain]	0.00822758	0.00813882
CBS8684	848796267	CNBG_1299	hypothetical protein	sc3	650579	653165	-	PF02204.13|VPS9[Vacuolar sorting protein 9 (VPS9) domain]	0.00857573	0.00848321
CBS8684	848795191	CNBG_1660	pre-mRNA-splicing factor 18	sc4	254535	255732	-	PF02840.10|Prp18[Prp18 domain];PF08799.6|PRP4[pre-mRNA processing factor 4 (PRP4) like]	0.00857573	0.00848321
CBS8684	848795448	CNBG_0610	hypothetical protein	sc2	157244	158317	-	.	0.0097083	0.00960355
CBS8684	848795872	CNBG_5722	oxidoreductase	sc17	354542	355630	-	PF00248.16|Aldo_ket_red[Aldo/keto reductase family]	0.0101791	0.0100693
CBS8684	848798575	CNBG_9350	hypothetical protein	sc7	1056760	1057258	-	.	0.0102739	0.0101631
CBS8684	848794727	CNBG_5659	mitotic spindle assembly checkpoint protein MAD1	sc17	157445	159760	-	PF05557.8|MAD[Mitotic checkpoint protein]	0.010738	0.0106221
CBS8684	848796796	CNBG_0115	microtubule motor protein	sc1	314946	317630	-	PF00225.18|Kinesin[Kinesin motor domain]	0.0115035	0.0113794
CBS8684	848799239	CNBG_6140	hypothetical protein	sc22	140854	141695	+	PF07690.11|MFS_1[Major Facilitator Superfamily]	0.0115254	0.011401
CBS8684	848795335	CNBG_4991	nucleolar protein 4	sc14	124062	127365	-	PF14259.1|RRM_6[RNA recognition motif (a.k.a. RRM, RBD, or RNP domain)];PF00076.17|RRM_1[RNA recognition motif. (a.k.a. RRM, RBD, or RNP domain)]	0.0139553	0.0138047
CBS8684	848795629	CNBG_5087	geranylgeranyl transferase type-2 subunit alpha	sc14	379012	380367	-	PF01239.17|PPTA[Protein prenyltransferase alpha subunit repeat]	0.0146715	0.0145132
CBS8684	848794123	CNBG_4189	DNA repair protein (mre11)	sc9	561482	564662	-	TIGR00583[mre11: DNA repair protein (mre11)];PF04152.9|Mre11_DNA_bind[Mre11 DNA-binding presumed domain];PF00149.23|Metallophos[Calcineurin-like phosphoesterase];PF12850.2|Metallophos_2[Calcineurin-like phosphoesterase superfamily domain]	0.0170785	0.0168943
CBS8684	848798787	CNBG_9637	hypothetical protein	sc19	265618	267079	-	PF08659.5|KR[KR domain];PF13561.1|adh_short_C2[Enoyl-(Acyl carrier protein) reductase];PF00106.20|adh_short[short chain dehydrogenase]	0.0171406	0.0169557
CBS8684	848796110	CNBG_9050	hypothetical protein	sc2	272331	275890	+	PF13857.1|Ank_5[Ankyrin repeats (many copies)];PF13606.1|Ank_3[Ankyrin repeat];PF12796.2|Ank_2[Ankyrin repeats (3 copies)];PF00023.25|Ank[Ankyrin repeat]	0.0171406	0.0169557
CBS8684	848794414	CNBG_5666	hypothetical protein	sc17	173321	175447	+	.	0.0197037	0.0194912
CBS8684	848793486	CNBG_0558	VHS domain-containing protein	sc2	36253	38189	-	PF00790.14|VHS[VHS domain];PF03127.9|GAT[GAT domain]	0.0198867	0.0196721
CBS8684	848792840	CNBG_5747	hypothetical protein	sc17	440283	441798	+	PF07350.7|DUF1479[Protein of unknown function (DUF1479)]	0.0256397	0.0253631
CBS8684	848799248	CNBG_9290	hypothetical protein	sc6	862949	865050	-	PF11951.3|Fungal_trans_2[Fungal specific transcription factor domain];PF00172.13|Zn_clus[Fungal Zn(2)-Cys(6) binuclear cluster domain]	0.0282705	0.0279655
CBS8684	848795017	CNBG_5619	hypothetical protein	sc17	45305	47955	+	PF01363.16|FYVE[FYVE zinc finger]	0.030603	0.0302728
CBS8684	848793328	CNBG_5956	hypothetical protein	sc20	63358	64357	-	PF01217.15|Clat_adaptor_s[Clathrin adaptor complex small chain]	0.0344442	0.0340726
CBS8684	848797522	CNBG_4964	1,3-beta-glucan synthase component FKS1	sc14	31043	37016	-	PF02364.10|Glucan_synthase[1,3-beta-glucan synthase component];PF14288.1|FKS1_dom1[1,3-beta-glucan synthase subunit FKS1, domain-1]	0.0368462	0.0364486
CBS8684	848798857	CNBG_5168	hypothetical protein	sc14	631845	633104	+	PF00070.22|Pyr_redox[Pyridine nucleotide-disulphide oxidoreductase];PF07992.9|Pyr_redox_2[Pyridine nucleotide-disulphide oxidoreductase]	0.0371463	0.0367456
CBS8684	848798789	CNBG_5845	NAD binding dehydrogenase	sc19	269222	270986	-	PF01408.17|GFO_IDH_MocA[Oxidoreductase family, NAD-binding Rossmann fold];PF08635.5|ox_reductase_C[Putative oxidoreductase C terminal]	0.0389973	0.0385766
CBS8684	848794974	CNBG_4749	asparaginase	sc13	27333	28703	+	PF00710.15|Asparaginase[Asparaginase]	0.0406458	0.0402072
CBS8684	848795643	CNBG_2781	exodeoxyribonuclease III	sc6	797779	799878	+	PF14529.1|Exo_endo_phos_2[Endonuclease-reverse transcriptase];PF03372.18|Exo_endo_phos[Endonuclease/Exonuclease/phosphatase family];TIGR00633[xth: exodeoxyribonuclease III (xth)]	0.0465468	0.0460446
CBS8684	848794608	CNBG_2252	ligand-regulated transcription factor	sc5	613646	616939	+	PF00649.13|Copper-fist[Copper fist DNA binding domain]	0.0467594	0.046255
CBS8684	848797433	CNBG_3657	transcription initiation factor TFIIF subunit alpha	sc8	884023	886494	+	PF05793.7|TFIIF_alpha[Transcription initiation factor IIF, alpha subunit (TFIIF-alpha)]	0.0467594	0.046255
CBS8684	848795891	CNBG_4246	ATP-dependent rRNA helicase SPB4	sc11	979	3436	-	PF00271.26|Helicase_C[Helicase conserved C-terminal domain];PF13959.1|DUF4217[Domain of unknown function (DUF4217)];PF00270.24|DEAD[DEAD/DEAH box helicase]	0.0467594	0.046255
CBS8684	848793749	CNBG_4984	hypothetical protein	sc14	91786	93293	+	PF05721.8|PhyH[Phytanoyl-CoA dioxygenase (PhyH)]	0.0467594	0.046255
CBS8684	848796040	CNBG_1336	V-type H+-transporting ATPase subunit E	sc3	755338	756294	-	PF01991.13|vATP-synt_E[ATP synthase (E/31 kDa) subunit]	0.0467594	0.046255
CBS8684	848796883	CNBG_0668	pre-rRNA-processing protein IPI1	sc2	303583	305966	-	PF12333.3|Ipi1_N[Rix1 complex component involved in 60S ribosome maturation]	0.0467594	0.046255
CBS8684	848796259	CNBG_2413	WEE protein kinase	sc5	1036462	1040004	+	PF00069.20|Pkinase[Protein kinase domain];PF07714.12|Pkinase_Tyr[Protein tyrosine kinase]	0.047568	0.0470547
CBS8684	848797440	CNBG_4352	hypothetical protein	sc11	280966	283944	+	PF14474.1|RTC4[RTC4-like domain]	0.0480123	0.0474943
CBS8684	848795621	CNBG_0560	solute carrier family 31 (copper transporter), member 1	sc2	40294	41041	-	PF04145.10|Ctr[Ctr copper transporter family]	0.0486316	0.0481069
CBS8684	848796466	CNBG_1695	ubiquitin-conjugating enzyme E2 O	sc4	343295	347109	-	PF00179.21|UQ_con[Ubiquitin-conjugating enzyme]	0.0491648	0.0486343
ICB180	848797522	CNBG_4964	1,3-beta-glucan synthase component FKS1	sc14	31043	37016	-	PF02364.10|Glucan_synthase[1,3-beta-glucan synthase component];PF14288.1|FKS1_dom1[1,3-beta-glucan synthase subunit FKS1, domain-1]	1.49678e-15	1.47249e-15
ICB180	848794950	CNBG_9084	COP9 signalosome complex subunit 12	sc2	1304315	1306061	+	PF01399.22|PCI[PCI domain]	3.0143e-15	2.96538e-15
ICB180	848794031	CNBG_9448	hypothetical protein	sc10	711934	716260	+	PF07928.7|Vps54[Vps54-like protein]	1.88476e-12	1.85417e-12
ICB180	848794366	CNBG_9391	hypothetical protein	sc8	980086	982525	+	.	9.16894e-12	9.02013e-12
ICB180	848798796	CNBG_4491	hypothetical protein	sc11	691588	693496	-	PF07690.11|MFS_1[Major Facilitator Superfamily];TIGR00879[SP: MFS transporter, sugar porter (SP) family];PF00083.19|Sugar_tr[Sugar (and other) transporter]	2.52027e-11	2.47936e-11
ICB180	848798011	CNBG_0559	NADH dehydrogenase (ubiquinone) 1 alpha subcomplex 9	sc2	38600	40036	+	PF13460.1|NAD_binding_10[NADH(P)-binding];PF04321.12|RmlD_sub_bind[RmlD substrate binding domain];PF05368.8|NmrA[NmrA-like family];PF01073.14|3Beta_HSD[3-beta hydroxysteroid dehydrogenase/isomerase family];PF01370.16|Epimerase[NAD dependent epimerase/dehydratase family]	6.1518e-10	6.05196e-10
ICB180	848798432	CNBG_4963	hypothetical protein	sc14	29909	30442	+	.	6.76165e-09	6.65191e-09
ICB180	848797126	CNBG_2921	hypothetical protein	sc6	1187991	1190620	-	.	1.44829e-08	1.42479e-08
ICB180	848795641	CNBG_2604	hypothetical protein	sc6	319094	320089	-	.	3.26028e-07	3.20737e-07
ICB180	848794796	CNBG_2283	AP-1 complex subunit mu-1	sc5	700726	702494	-	PF00928.16|Adap_comp_sub[Adaptor complexes medium subunit family];PF01217.15|Clat_adaptor_s[Clathrin adaptor complex small chain]	4.44441e-07	4.37227e-07
ICB180	848796942	CNBG_6143	cell wall integrity protein scw1	sc23	8889	11959	+	PF00076.17|RRM_1[RNA recognition motif. (a.k.a. RRM, RBD, or RNP domain)]	6.91708e-07	6.80482e-07
ICB180	848798663	CNBG_5786	catalase	sc19	91125	93040	-	PF00199.14|Catalase[Catalase];PF06628.7|Catalase-rel[Catalase-related immune-responsive]	9.84257e-07	9.68282e-07
ICB180	848793486	CNBG_0558	VHS domain-containing protein	sc2	36253	38189	-	PF00790.14|VHS[VHS domain];PF03127.9|GAT[GAT domain]	2.77933e-06	2.73422e-06
ICB180	848795099	CNBG_0240	hypothetical protein	sc1	666025	667199	-	PF00385.19|Chromo[Chromo (CHRromatin Organisation MOdifier) domain]	3.94928e-06	3.88518e-06
ICB180	848794189	CNBG_9669	hypothetical protein	sc23	31020	32421	-	.	4.09027e-06	4.02389e-06
ICB180	848798445	CNBG_1085	hypothetical protein	sc3	15214	16589	-	PF04479.8|RTA1[RTA1 like protein]	1.13124e-05	1.11288e-05
ICB180	848797732	CNBG_2066	coatomer protein complex, subunit alpha (xenin)	sc5	100961	105143	-	PF04053.9|Coatomer_WDAD[Coatomer WD associated region];PF06957.6|COPI_C[Coatomer (COPI) alpha subunit C-terminus];PF00400.27|WD40[WD domain, G-beta repeat]	1.4248e-05	1.40168e-05
ICB180	848795430	CNBG_1844	glucosamine 6-phosphate N-acetyltransferase	sc4	739378	742487	-	PF00620.22|RhoGAP[RhoGAP domain];PF00611.18|FCH[Fes/CIP4, and EFC/F-BAR homology domain]	2.27807e-05	2.2411e-05
ICB180	848797091	CNBG_9377	translocation protein SEC63	sc8	688604	691011	-	PF00226.26|DnaJ[DnaJ domain];PF02889.11|Sec63[Sec63 Brl domain]	3.07173e-05	3.02187e-05
ICB180	848796848	CNBG_1135	hypothetical protein	sc3	151094	152878	-	PF00652.17|Ricin_B_lectin[Ricin-type beta-trefoil lectin domain]	4.90328e-05	4.8237e-05
ICB180	848796694	CNBG_3553	hypothetical protein	sc8	609336	612961	+	.	4.95611e-05	4.87567e-05
ICB180	848796310	CNBG_4208	hypothetical protein	sc9	606570	608056	-	.	4.98082e-05	4.89998e-05
ICB180	848798508	CNBG_3967	sodium/bile acid cotransporter 7-B/bile acid cotransporter 7-B	sc10	716934	718795	+	PF13593.1|DUF4137[SBF-like CPA transporter family (DUF4137)];PF01758.11|SBF[Sodium Bile acid symporter family]	5.13127e-05	5.04799e-05
ICB180	848794536	CNBG_2598	small nuclear ribonucleoprotein	sc6	303842	305211	-	PF03194.10|LUC7[LUC7 N_terminus]	5.4138e-05	5.32594e-05
ICB180	848793285	CNBG_5821	nuclear protein	sc19	189514	193220	+	PF04082.13|Fungal_trans[Fungal specific transcription factor domain];PF00172.13|Zn_clus[Fungal Zn(2)-Cys(6) binuclear cluster domain]	6.1317e-05	6.03218e-05
ICB180	848794565	CNBG_1347	hypothetical protein	sc3	780344	782835	+	.	6.31487e-05	6.21237e-05
ICB180	848796078	CNBG_0380	guanine nucleotide-binding protein subunit alpha	sc1	1062671	1064057	-	PF00503.15|G-alpha[G-protein alpha subunit];PF00025.16|Arf[ADP-ribosylation factor family]	7.13692e-05	7.02108e-05
ICB180	848793187	CNBG_0172	hypothetical protein	sc1	486881	488783	-	PF01408.17|GFO_IDH_MocA[Oxidoreductase family, NAD-binding Rossmann fold];PF08635.5|ox_reductase_C[Putative oxidoreductase C terminal]	8.48715e-05	8.3494e-05
ICB180	848796570	CNBG_5334	hypothetical protein	sc15	450255	450927	+	PF05180.7|zf-DNL[DNL zinc finger]	9.88381e-05	9.72339e-05
ICB180	848797837	CNBG_1670	cytochrome c heme-lyase	sc4	279552	280463	+	PF01265.12|Cyto_heme_lyase[Cytochrome c/c1 heme lyase]	0.000135551	0.000133351
ICB180	848793118	CNBG_3934	arylsulfatase	sc10	618409	620730	-	PF00884.18|Sulfatase[Sulfatase]	0.000209256	0.00020586
ICB180	848797013	CNBG_0809	histone-lysine N-methyltransferase, H3 lysine-4 specific	sc2	692156	696934	-	PF00856.23|SET[SET domain];PF11764.3|N-SET[COMPASS (Complex proteins associated with Set1p) component N]	0.000209256	0.00020586
ICB180	848797705	CNBG_1142	ATP-binding cassette transporter	sc3	173287	179991	+	PF00005.22|ABC_tran[ABC transporter];PF00664.18|ABC_membrane[ABC transporter transmembrane region]	0.000317957	0.000312797
ICB180	848797865	CNBG_1983	hypothetical protein	sc4	1157239	1161588	-	.	0.000335242	0.000329801
ICB180	848794987	CNBG_0314	hypothetical protein	sc1	883609	888216	+	PF00225.18|Kinesin[Kinesin motor domain]	0.000335242	0.000329801
ICB180	848792900	CNBG_3214	tRNA-splicing endonuclease subunit Sen54	sc7	809551	811461	+	PF12928.2|tRNA_int_end_N2[tRNA-splicing endonuclease subunit sen54 N-term]	0.000381395	0.000375205
ICB180	848793478	CNBG_0048	NET1-associated nuclear protein 1 (U3 small nucleolar RNA-associated protein 17)	sc1	136352	140191	+	PF00400.27|WD40[WD domain, G-beta repeat]	0.000663247	0.000652482
ICB180	848795961	CNBG_5969	ATP-dependent RNA helicase DOB1	sc20	95529	99069	-	PF08148.7|DSHCT[DSHCT (NUC185) domain];PF00271.26|Helicase_C[Helicase conserved C-terminal domain];PF13234.1|rRNA_proc-arch[rRNA-processing arch domain];PF00270.24|DEAD[DEAD/DEAH box helicase]	0.000753016	0.000740794
ICB180	848798652	CNBG_4492	hypothetical protein	sc11	694302	695975	+	PF00107.21|ADH_zinc_N[Zinc-binding dehydrogenase];PF08240.7|ADH_N[Alcohol dehydrogenase GroES-like domain]	0.000830869	0.000817383
ICB180	848794774	CNBG_1733	hypothetical protein	sc4	450694	451797	-	PF01138.16|RNase_PH[3' exoribonuclease family, domain 1]	0.00100973	0.00099334
ICB180	848798482	CNBG_4012	hypothetical protein	sc9	104200	106444	-	PF07690.11|MFS_1[Major Facilitator Superfamily]	0.00140776	0.00138492
ICB180	848797158	CNBG_0496	T-complex protein 1 subunit epsilon	sc1	1376006	1378684	+	TIGR02343[chap_CCT_epsi: T-complex protein 1, epsilon subunit];PF00118.19|Cpn60_TCP1[TCP-1/cpn60 chaperonin family]	0.00181771	0.0017882
ICB180	848798788	CNBG_0992	hypothetical protein	sc2	1198478	1199968	+	.	0.00191836	0.00188723
ICB180	848793596	CNBG_5941	eukaryotic translation initiation factor 5A	sc20	25456	26283	+	PF01287.15|eIF-5a[Eukaryotic elongation factor 5A hypusine, DNA-binding OB fold];PF00467.24|KOW[KOW motif];TIGR00037[eIF_5A: translation elongation factor IF5A]	0.00300532	0.00295654
ICB180	848796998	CNBG_4777	eukaryotic translation initiation factor 3 subunit E	sc13	121711	123326	+	PF01399.22|PCI[PCI domain];PF09440.5|eIF3_N[eIF3 subunit 6 N terminal domain]	0.00325174	0.00319896
ICB180	848798584	CNBG_5594	hypothetical protein	sc16	545347	546078	-	.	0.00349448	0.00343776
ICB180	848796736	CNBG_9070	chromodomain-helicase-DNA-binding protein 3	sc2	884192	886620	+	PF00271.26|Helicase_C[Helicase conserved C-terminal domain];PF11496.3|HDA2-3[Class II histone deacetylase complex subunits 2 and 3]	0.00349448	0.00343776
ICB180	848797913	CNBG_1588	nucleolar protein 58	sc4	30032	31966	+	PF01798.13|Nop[Putative snoRNA binding domain];PF08060.8|NOSIC[NOSIC (NUC001) domain];PF08156.8|NOP5NT[NOP5NT (NUC127) domain]	0.00408239	0.00401613
ICB180	848795228	CNBG_4390	nucleolar complex protein 2	sc11	384390	386853	+	PF03715.8|Noc2[Noc2p family]	0.00408239	0.00401613
ICB180	848797590	CNBG_2638	hypothetical protein	sc6	424226	425855	+	.	0.00408239	0.00401613
ICB180	848799163	CNBG_0981	hypothetical protein	sc2	1178554	1178841	-	.	0.00468961	0.00461349
ICB180	848796196	CNBG_0194	endoplasmic reticulum protein	sc1	543140	544746	-	PF03547.13|Mem_trans[Membrane transport protein]	0.00587158	0.00577628
ICB180	848797324	CNBG_1505	transformer-2-beta isoform 3	sc3	1199252	1202176	+	PF14259.1|RRM_6[RNA recognition motif (a.k.a. RRM, RBD, or RNP domain)];PF13893.1|RRM_5[RNA recognition motif. (a.k.a. RRM, RBD, or RNP domain)];PF00076.17|RRM_1[RNA recognition motif. (a.k.a. RRM, RBD, or RNP domain)]	0.00642064	0.00631643
ICB180	848796331	CNBG_5176	hypothetical protein	sc15	10886	13768	-	.	0.00713501	0.00701921
ICB180	848792902	CNBG_3296	solute carrier family 25 (mitochondrial aspartate/glutamate transporter), member 12/13	sc7	1057910	1061315	+	PF13202.1|EF-hand_5[EF hand];PF13833.1|EF-hand_8[EF-hand domain pair];PF00153.22|Mito_carr[Mitochondrial carrier protein];PF13499.1|EF-hand_7[EF-hand domain pair];PF13405.1|EF-hand_6[EF-hand domain];PF00036.27|EF-hand_1[EF hand]	0.00726008	0.00714225
ICB180	848797471	CNBG_4053	hypothetical protein	sc9	212223	213634	+	PF13536.1|EmrE[Multidrug resistance efflux transporter];PF00892.15|EamA[EamA-like transporter family]	0.00943943	0.00928622
ICB180	848794876	CNBG_9486	calcium-transporting P-type ATPase, PMR1-type	sc12	193079	196878	+	PF13246.1|Hydrolase_like2[Putative hydrolase of sodium-potassium ATPase alpha subunit];PF00689.16|Cation_ATPase_C[Cation transporting ATPase, C-terminus];TIGR01494[ATPase_P-type: HAD ATPase, P-type, family IC];PF00690.21|Cation_ATPase_N[Cation transporter/ATPase, N-terminus];TIGR01522[ATPase-IIA2_Ca: calcium-transporting P-type ATPase, PMR1-type];PF00702.21|Hydrolase[haloacid dehalogenase-like hy…	0.00944748	0.00929415
ICB180	848796728	CNBG_0221	hypothetical protein	sc1	619876	622226	+	.	0.0103721	0.0102038
ICB180	848796127	CNBG_0564	glucose and ribitol dehydrogenase	sc2	49289	50535	-	PF08659.5|KR[KR domain];PF13561.1|adh_short_C2[Enoyl-(Acyl carrier protein) reductase];PF00106.20|adh_short[short chain dehydrogenase]	0.0110947	0.0109147
ICB180	848796140	CNBG_1876	hypothetical protein	sc4	843543	845663	-	.	0.0118103	0.0116186
ICB180	848797286	CNBG_4215	hypothetical protein	sc9	626958	628851	-	PF00010.21|HLH[Helix-loop-helix DNA-binding domain]	0.012436	0.0122342
ICB180	848798292	CNBG_2884	ariadne-1	sc6	1079349	1081221	-	PF13923.1|zf-C3HC4_2[Zinc finger, C3HC4 type (RING finger)];PF00097.20|zf-C3HC4[Zinc finger, C3HC4 type (RING finger)];PF01485.16|IBR[IBR domain]	0.0131614	0.0129478
ICB180	848796021	CNBG_3552	hypothetical protein	sc8	605698	607365	+	PF04182.7|B-block_TFIIIC[B-block binding subunit of TFIIIC]	0.0137908	0.013567
ICB180	848796487	CNBG_5625	hypothetical protein	sc17	64568	71506	+	.	0.0176216	0.0173356
ICB180	848794122	CNBG_4732	hypothetical protein	sc12	678394	681039	-	PF08045.6|CDC14[Cell division control protein 14, SIN component]	0.0188856	0.0185791
ICB180	848797595	CNBG_2645	cyclin H	sc6	438381	439960	+	PF00134.18|Cyclin_N[Cyclin, N-terminal domain]	0.0190079	0.0186994
ICB180	848797937	CNBG_2882	AGC/PKA protein kinase	sc6	1073395	1075232	+	PF00069.20|Pkinase[Protein kinase domain];PF07714.12|Pkinase_Tyr[Protein tyrosine kinase]	0.0206266	0.0202918
ICB180	848795933	CNBG_2511	hypothetical protein	sc6	76950	77487	+	.	0.0206266	0.0202918
ICB180	848795041	CNBG_5547	isocitrate dehydrogenase [NADP], mitochondrial	sc16	407914	409583	-	TIGR00127[nadp_idh_euk: isocitrate dehydrogenase, NADP-dependent];PF00180.15|Iso_dh[Isocitrate/isopropylmalate dehydrogenase]	0.0228867	0.0225152
ICB180	848795191	CNBG_1660	pre-mRNA-splicing factor 18	sc4	254535	255732	-	PF02840.10|Prp18[Prp18 domain];PF08799.6|PRP4[pre-mRNA processing factor 4 (PRP4) like]	0.0228867	0.0225152
ICB180	848798857	CNBG_5168	hypothetical protein	sc14	631845	633104	+	PF00070.22|Pyr_redox[Pyridine nucleotide-disulphide oxidoreductase];PF07992.9|Pyr_redox_2[Pyridine nucleotide-disulphide oxidoreductase]	0.0252734	0.0248632
ICB180	848796491	CNBG_9130	26S proteasome regulatory subunit N10	sc3	1007278	1008441	+	PF02809.15|UIM[Ubiquitin interaction motif];PF13519.1|VWA_2[von Willebrand factor type A domain]	0.0252734	0.0248632
ICB180	848797433	CNBG_3657	transcription initiation factor TFIIF subunit alpha	sc8	884023	886494	+	PF05793.7|TFIIF_alpha[Transcription initiation factor IIF, alpha subunit (TFIIF-alpha)]	0.0261041	0.0256805
ICB180	848794414	CNBG_5666	hypothetical protein	sc17	173321	175447	+	.	0.0267207	0.026287
ICB180	848796806	CNBG_0590	hypothetical protein	sc2	111067	111935	+	PF10558.4|MTP18[Mitochondrial 18 KDa protein (MTP18)]	0.0267207	0.026287
ICB180	848792834	CNBG_9091	alpha-1,2-mannosyltransferase	sc2	1414981	1417828	-	PF00534.15|Glycos_transf_1[Glycosyl transferases group 1];PF13692.1|Glyco_trans_1_4[Glycosyl transferases group 1]	0.027301	0.0268579
ICB180	848796902	CNBG_6141	hypothetical protein	sc23	847	3981	-	PF01544.13|CorA[CorA-like Mg2+ transporter protein]	0.0278681	0.0274158
ICB180	848793378	CNBG_1352	hypothetical protein	sc3	796281	796897	-	PF09282.5|Mago-bind[Mago binding]	0.0278681	0.0274158
ICB180	848796764	CNBG_2725	hypothetical protein	sc6	657965	662298	+	PF00013.24|KH_1[KH domain];PF13014.1|KH_3[KH domain]	0.0292566	0.0287818
ICB180	848797369	CNBG_5439	MFS quinate transporter QutD	sc16	150283	152400	+	PF07690.11|MFS_1[Major Facilitator Superfamily];TIGR00879[SP: MFS transporter, sugar porter (SP) family];PF00083.19|Sugar_tr[Sugar (and other) transporter]	0.0339022	0.0333519
ICB180	848796319	CNBG_5595	solute carrier family 32 (vesicular inhibitory amino acid transporter)	sc16	546852	548751	+	PF01490.13|Aa_trans[Transmembrane amino acid transporter protein];PF03222.8|Trp_Tyr_perm[Tryptophan/tyrosine permease family]	0.0374532	0.0368453
ICB180	848798764	CNBG_9094	maltose permease	sc3	5270	7373	-	PF07690.11|MFS_1[Major Facilitator Superfamily];TIGR00879[SP: MFS transporter, sugar porter (SP) family];PF00083.19|Sugar_tr[Sugar (and other) transporter]	0.0374532	0.0368453
ICB180	848798023	CNBG_3087	hypothetical protein	sc7	435296	437283	+	.	0.0392729	0.0386354
ICB180	848794316	CNBG_1009	hypothetical protein	sc2	1249682	1252866	+	PF00397.21|WW[WW domain]	0.0403387	0.039684
ICB180	848794183	CNBG_3179	hypothetical protein	sc7	703748	705799	+	PF01068.16|DNA_ligase_A_M[ATP dependent DNA ligase domain];PF04675.9|DNA_ligase_A_N[DNA ligase N terminus]	0.0408838	0.0402202
ICB180	848793749	CNBG_4984	hypothetical protein	sc14	91786	93293	+	PF05721.8|PhyH[Phytanoyl-CoA dioxygenase (PhyH)]	0.0409642	0.0402994
ICB180	848798076	CNBG_0322	alpha-aminoadipic semialdehyde synthase	sc1	904880	908484	-	PF01262.16|AlaDh_PNT_C[Alanine dehydrogenase/PNT, C-terminal domain];PF05222.10|AlaDh_PNT_N[Alanine dehydrogenase/PNT, N-terminal domain];PF03435.13|Saccharop_dh[Saccharopine dehydrogenase]	0.0420855	0.0414025
ICB180	848794953	CNBG_0649	aldehyde dehydrogenase (NAD+)	sc2	262875	264800	+	PF00171.17|Aldedh[Aldehyde dehydrogenase family]	0.0420855	0.0414025
ICB180	848797427	CNBG_4016	mitochondrial distribution and morphology protein 34	sc9	119757	120901	+	.	0.0420855	0.0414025
ICB180	848797677	CNBG_3297	hypothetical protein	sc7	1061559	1063689	-	PF07690.11|MFS_1[Major Facilitator Superfamily];PF05978.11|UNC-93[Ion channel regulatory protein UNC-93]	0.044717	0.0439912
ICB180	848797700	CNBG_1004	actin-like protein ARP6	sc2	1237209	1239168	-	PF00022.14|Actin[Actin]	0.0472761	0.0465088
ICB180	848795710	CNBG_4874	S-(hydroxymethyl)glutathione dehydrogenase	sc13	408234	410036	-	PF00107.21|ADH_zinc_N[Zinc-binding dehydrogenase];TIGR02818[adh_III_F_hyde: S-(hydroxymethyl)glutathione dehydrogenase/class III alcohol dehydrogenase];PF08240.7|ADH_N[Alcohol dehydrogenase GroES-like domain]	0.0481728	0.0473909
ICB180	848795843	CNBG_9161	hypothetical protein	sc4	177909	179521	+	.	0.0488571	0.0480641
ICB180	848796569	CNBG_5331	hypothetical protein	sc15	440434	441305	-	.	0.0499448	0.0491342
ICB180	848795643	CNBG_2781	exodeoxyribonuclease III	sc6	797779	799878	+	PF14529.1|Exo_endo_phos_2[Endonuclease-reverse transcriptase];PF03372.18|Exo_endo_phos[Endonuclease/Exonuclease/phosphatase family];TIGR00633[xth: exodeoxyribonuclease III (xth)]	0.0499448	0.0491342
ICB180	848794808	CNBG_1363	5-formyltetrahydrofolate cyclo-ligase	sc3	823185	824179	-	TIGR02727[MTHFS_bact: 5-formyltetrahydrofolate cyclo-ligase];PF01812.15|5-FTHF_cyc-lig[5-formyltetrahydrofolate cyclo-ligase family]	0.0499448	0.0491342
ICB184	848798004	CNBG_0381	DNA repair protein REV1	sc1	1066148	1071110	+	PF11799.3|IMS_C[impB/mucB/samB family C-terminal domain];PF00817.15|IMS[impB/mucB/samB family]	1.34881e-12	1.33179e-12
ICB184	848794031	CNBG_9448	hypothetical protein	sc10	711934	716260	+	PF07928.7|Vps54[Vps54-like protein]	2.81299e-12	2.7775e-12
ICB184	848796374	CNBG_5958	phosphatidate phosphatase LPIN	sc20	67081	71038	+	PF08235.8|LNS2[LNS2 (Lipin/Ned1/Smp2)];PF04571.9|Lipin_N[lipin, N-terminal conserved region]	4.46327e-12	4.40696e-12
ICB184	848793759	CNBG_5976	cell division cycle protein 37	sc20	111113	112825	-	PF08565.6|CDC37_M[Cdc37 Hsp90 binding domain];PF08564.5|CDC37_C[Cdc37 C terminal domain];PF03234.9|CDC37_N[Cdc37 N terminal kinase binding]	3.96029e-10	3.91033e-10
ICB184	848794683	CNBG_0826	hypothetical protein	sc2	747979	750348	+	PF01713.16|Smr[Smr domain]	2.00302e-08	1.97775e-08
ICB184	848793490	CNBG_5705	F-box and leucine-rich repeat protein GRR1	sc17	304319	306625	-	PF13516.1|LRR_6[Leucine Rich repeat];PF12937.2|F-box-like[F-box-like]	6.27323e-08	6.19409e-08
ICB184	848795897	CNBG_1652	protein CFT1	sc4	222057	227320	+	PF10433.4|MMS1_N[Mono-functional DNA-alkylating methyl methanesulfonate N-term];PF03178.10|CPSF_A[CPSF A subunit region]	2.40944e-07	2.37904e-07
ICB184	848796126	CNBG_0630	nuclear pore complex protein Nup160	sc2	206994	210846	-	PF11715.3|Nup160[Nucleoporin Nup120/160]	2.50233e-07	2.47076e-07
ICB184	848793328	CNBG_5956	hypothetical protein	sc20	63358	64357	-	PF01217.15|Clat_adaptor_s[Clathrin adaptor complex small chain]	2.85911e-07	2.82304e-07
ICB184	848794472	CNBG_3283	E3 ubiquitin-protein ligase RNF14	sc7	1022117	1023986	-	PF01485.16|IBR[IBR domain];PF05773.17|RWD[RWD domain]	3.49869e-07	3.45455e-07
ICB184	848796942	CNBG_6143	cell wall integrity protein scw1	sc23	8889	11959	+	PF00076.17|RRM_1[RNA recognition motif. (a.k.a. RRM, RBD, or RNP domain)]	6.88549e-07	6.79862e-07
ICB184	848795140	CNBG_5643	hypothetical protein	sc17	122464	123660	-	PF00172.13|Zn_clus[Fungal Zn(2)-Cys(6) binuclear cluster domain]	6.90183e-07	6.81476e-07
ICB184	848796021	CNBG_3552	hypothetical protein	sc8	605698	607365	+	PF04182.7|B-block_TFIIIC[B-block binding subunit of TFIIIC]	1.50634e-06	1.48734e-06
ICB184	848792740	CNBG_5116	hypothetical protein	sc14	452434	455150	+	PF04082.13|Fungal_trans[Fungal specific transcription factor domain]	5.00412e-05	4.94099e-05
ICB184	848796848	CNBG_1135	hypothetical protein	sc3	151094	152878	-	PF00652.17|Ricin_B_lectin[Ricin-type beta-trefoil lectin domain]	6.50504e-05	6.42297e-05
ICB184	848796310	CNBG_4208	hypothetical protein	sc9	606570	608056	-	.	6.81446e-05	6.72849e-05
ICB184	848795387	CNBG_4829	cardiolipin synthase	sc13	275886	277156	+	PF01066.16|CDP-OH_P_transf[CDP-alcohol phosphatidyltransferase]	8.64151e-05	8.53249e-05
ICB184	848793588	CNBG_1058	LIM-homeobox protein	sc2	1397334	1399950	+	PF00046.24|Homeobox[Homeobox domain]	8.64151e-05	8.53249e-05
ICB184	848798508	CNBG_3967	sodium/bile acid cotransporter 7-B/bile acid cotransporter 7-B	sc10	716934	718795	+	PF13593.1|DUF4137[SBF-like CPA transporter family (DUF4137)];PF01758.11|SBF[Sodium Bile acid symporter family]	8.64151e-05	8.53249e-05
ICB184	848797482	CNBG_3767	cytoplasmic protein	sc10	148127	150303	-	PF00733.16|Asn_synthase[Asparagine synthase]	8.87731e-05	8.76532e-05
ICB184	848793557	CNBG_4181	hypothetical protein	sc9	540609	542040	+	.	0.000107925	0.000106563
ICB184	848794194	CNBG_6186	hypothetical protein	sc24	31670	36875	-	.	0.000256369	0.000253135
ICB184	848797037	CNBG_4615	sulfite reductase (NADPH) hemoprotein, beta-component	sc12	359270	363798	+	TIGR02041[CysI: sulfite reductase (NADPH) hemoprotein, beta-component];PF03460.12|NIR_SIR_ferr[Nitrite/Sulfite reductase ferredoxin-like half domain];PF01077.17|NIR_SIR[Nitrite and sulphite reductase 4Fe-4S domain];PF00258.20|Flavodoxin_1[Flavodoxin]	0.000269695	0.000266293
ICB184	848793118	CNBG_3934	arylsulfatase	sc10	618409	620730	-	PF00884.18|Sulfatase[Sulfatase]	0.000277603	0.000274101
ICB184	848795811	CNBG_4987	hypothetical protein	sc14	111788	113114	-	.	0.000426366	0.000420987
ICB184	848797057	CNBG_9158	hypothetical protein	sc4	83913	89296	+	.	0.000655606	0.000647335
ICB184	848798649	CNBG_3548	hypothetical protein	sc8	595380	597438	+	.	0.000786732	0.000776807
ICB184	848794876	CNBG_9486	calcium-transporting P-type ATPase, PMR1-type	sc12	193079	196878	+	PF13246.1|Hydrolase_like2[Putative hydrolase of sodium-potassium ATPase alpha subunit];PF00689.16|Cation_ATPase_C[Cation transporting ATPase, C-terminus];TIGR01494[ATPase_P-type: HAD ATPase, P-type, family IC];PF00690.21|Cation_ATPase_N[Cation transporter/ATPase, N-terminus];TIGR01522[ATPase-IIA2_Ca: calcium-transporting P-type ATPase, PMR1-type];PF00702.21|Hydrolase[haloacid dehalogenase-like hy…	0.000786732	0.000776807
ICB184	848796445	CNBG_2899	tartrate transporter	sc6	1125138	1127085	+	PF07690.11|MFS_1[Major Facilitator Superfamily]	0.000786732	0.000776807
ICB184	848794921	CNBG_3301	cytoplasmic protein	sc7	1074931	1077233	+	PF02538.9|Hydantoinase_B[Hydantoinase B/oxoprolinase]	0.000800311	0.000790215
ICB184	848792919	CNBG_3542	dynamin GTPase	sc8	575733	578762	+	PF01031.15|Dynamin_M[Dynamin central region];PF00350.18|Dynamin_N[Dynamin family]	0.000849215	0.000838501
ICB184	848795961	CNBG_5969	ATP-dependent RNA helicase DOB1	sc20	95529	99069	-	PF08148.7|DSHCT[DSHCT (NUC185) domain];PF00271.26|Helicase_C[Helicase conserved C-terminal domain];PF13234.1|rRNA_proc-arch[rRNA-processing arch domain];PF00270.24|DEAD[DEAD/DEAH box helicase]	0.000889711	0.000878487
ICB184	848798652	CNBG_4492	hypothetical protein	sc11	694302	695975	+	PF00107.21|ADH_zinc_N[Zinc-binding dehydrogenase];PF08240.7|ADH_N[Alcohol dehydrogenase GroES-like domain]	0.000977033	0.000964707
ICB184	848794692	CNBG_4009	ATP-binding protein	sc9	97054	98180	-	PF00294.19|PfkB[pfkB family carbohydrate kinase]	0.00117536	0.00116053
ICB184	848793214	CNBG_3535	20S proteasome subunit beta 4	sc8	557643	558514	-	PF00227.21|Proteasome[Proteasome subunit]	0.00119693	0.00118183
ICB184	848797430	CNBG_3376	hypothetical protein	sc8	165317	167570	+	.	0.00142309	0.00140513
ICB184	848793712	CNBG_5546	hypothetical protein	sc16	405181	407230	-	.	0.00142309	0.00140513
ICB184	848794025	CNBG_3705	type I phosphodiesterase/nucleotide pyrophosphatase	sc8	1027155	1029297	-	PF01663.17|Phosphodiest[Type I phosphodiesterase / nucleotide pyrophosphatase]	0.00143436	0.00141626
ICB184	848798482	CNBG_4012	hypothetical protein	sc9	104200	106444	-	PF07690.11|MFS_1[Major Facilitator Superfamily]	0.00147259	0.00145402
ICB184	848796698	CNBG_4634	hypothetical protein	sc12	406681	409596	+	PF04082.13|Fungal_trans[Fungal specific transcription factor domain];PF00172.13|Zn_clus[Fungal Zn(2)-Cys(6) binuclear cluster domain]	0.00160158	0.00158137
ICB184	848792725	CNBG_4177	monosaccharide transporter	sc9	531102	533513	-	PF07690.11|MFS_1[Major Facilitator Superfamily];TIGR00879[SP: MFS transporter, sugar porter (SP) family];PF00083.19|Sugar_tr[Sugar (and other) transporter]	0.0016302	0.00160963
ICB184	848793806	CNBG_9471	chromosome transmission fidelity protein 18	sc11	646397	649679	-	PF00004.24|AAA[ATPase family associated with various cellular activities (AAA)];PF07728.9|AAA_5[AAA domain (dynein-related subfamily)]	0.00209562	0.00206918
ICB184	848793885	CNBG_4897	hypothetical protein	sc13	479049	483560	+	.	0.00309025	0.00305127
ICB184	848799227	CNBG_4366	hypothetical protein	sc11	317753	319825	+	PF04577.9|DUF563[Protein of unknown function (DUF563)]	0.00360974	0.0035642
ICB184	848797674	CNBG_3304	hypothetical protein	sc7	1086927	1089120	+	PF10022.4|DUF2264[Uncharacterized protein conserved in bacteria (DUF2264)]	0.00378169	0.00373398
ICB184	848792723	CNBG_5107	ABC transporter PMR5	sc14	430244	435918	+	PF00005.22|ABC_tran[ABC transporter];PF12698.2|ABC2_membrane_3[ABC-2 family transporter protein];PF01061.19|ABC2_membrane[ABC-2 type transporter];PF06422.7|PDR_CDR[CDR ABC transporter]	0.00378169	0.00373398
ICB184	848794571	CNBG_5459	potassium channel protein	sc16	206989	209804	-	PF07885.11|Ion_trans_2[Ion channel]	0.00417376	0.00412111
ICB184	848792823	CNBG_3011	hypothetical protein	sc7	228291	230625	-	.	0.00481435	0.00475361
ICB184	848793607	CNBG_2895	ATP-dependent rRNA helicase RRP3	sc6	1107272	1108915	-	PF00271.26|Helicase_C[Helicase conserved C-terminal domain];PF00270.24|DEAD[DEAD/DEAH box helicase]	0.00481435	0.00475361
ICB184	848793854	CNBG_3141	DNA-directed RNA polymerase I subunit RPA43	sc7	603189	604449	-	PF03876.12|SHS2_Rpb7-N[SHS2 domain found in N terminus of Rpb7p/Rpc25p/MJ0397]	0.00481435	0.00475361
ICB184	848795222	CNBG_5582	SCF-associated factor 1	sc16	517309	519091	+	PF00415.13|RCC1[Regulator of chromosome condensation (RCC1) repeat];PF13540.1|RCC1_2[Regulator of chromosome condensation (RCC1) repeat]	0.00481435	0.00475361
ICB184	848797226	CNBG_5089	U3 small nucleolar RNA-associated protein 3	sc14	381989	384405	-	PF04000.10|Sas10_Utp3[Sas10/Utp3/C1D family];PF09368.5|Sas10[Sas10 C-terminal domain]	0.00524388	0.00517773
ICB184	848795191	CNBG_1660	pre-mRNA-splicing factor 18	sc4	254535	255732	-	PF02840.10|Prp18[Prp18 domain];PF08799.6|PRP4[pre-mRNA processing factor 4 (PRP4) like]	0.00550211	0.0054327
ICB184	848792902	CNBG_3296	solute carrier family 25 (mitochondrial aspartate/glutamate transporter), member 12/13	sc7	1057910	1061315	+	PF13202.1|EF-hand_5[EF hand];PF13833.1|EF-hand_8[EF-hand domain pair];PF00153.22|Mito_carr[Mitochondrial carrier protein];PF13499.1|EF-hand_7[EF-hand domain pair];PF13405.1|EF-hand_6[EF-hand domain];PF00036.27|EF-hand_1[EF hand]	0.0072236	0.00713247
ICB184	848796267	CNBG_1299	hypothetical protein	sc3	650579	653165	-	PF02204.13|VPS9[Vacuolar sorting protein 9 (VPS9) domain]	0.0072236	0.00713247
ICB184	848797825	CNBG_3706	hypothetical protein	sc8	1029634	1030962	+	PF04080.8|Per1[Per1-like]	0.00738522	0.00729205
ICB184	848796487	CNBG_5625	hypothetical protein	sc17	64568	71506	+	.	0.00769541	0.00759833
ICB184	848795334	CNBG_4990	hypothetical protein	sc14	119998	123590	+	.	0.00769541	0.00759833
ICB184	848795335	CNBG_4991	nucleolar protein 4	sc14	124062	127365	-	PF14259.1|RRM_6[RNA recognition motif (a.k.a. RRM, RBD, or RNP domain)];PF00076.17|RRM_1[RNA recognition motif. (a.k.a. RRM, RBD, or RNP domain)]	0.00800513	0.00790414
ICB184	848795130	CNBG_2037	phosphomethylpyrimidine kinase	sc5	18991	20818	+	TIGR00097[HMP-P_kinase: phosphomethylpyrimidine kinase];PF08543.7|Phos_pyr_kin[Phosphomethylpyrimidine kinase];PF03070.11|TENA_THI-4[TENA/THI-4/PQQC family]	0.00835541	0.00825
ICB184	848794959	CNBG_1408	hypothetical protein	sc3	956236	958194	+	.	0.00848566	0.0083786
ICB184	848794454	CNBG_9542	hypothetical protein	sc13	626837	627944	+	.	0.00848566	0.0083786
ICB184	848799239	CNBG_6140	hypothetical protein	sc22	140854	141695	+	PF07690.11|MFS_1[Major Facilitator Superfamily]	0.0098535	0.0097292
ICB184	848795713	CNBG_4756	hypothetical protein	sc13	45756	47784	-	PF11735.3|CAP59_mtransfer[Cryptococcal mannosyltransferase 1]	0.0098535	0.0097292
ICB184	848795068	CNBG_6012	hypothetical protein	sc20	208885	210898	+	PF08637.5|NCA2[ATP synthase regulation protein NCA2]	0.0100634	0.00993648
ICB184	848794645	CNBG_0961	DNA clamp loader	sc2	1129361	1131782	-	PF01695.12|IstB_IS21[IstB-like ATP binding protein];PF00004.24|AAA[ATPase family associated with various cellular activities (AAA)]	0.0100634	0.00993648
ICB184	848799244	CNBG_2504	hypothetical protein	sc6	62039	62435	-	.	0.0112399	0.0110981
ICB184	848794254	CNBG_0749	DNA-directed RNA polymerase I and III subunit RPAC1	sc2	527195	528529	-	PF01000.21|RNA_pol_A_bac[RNA polymerase Rpb3/RpoA insert domain];PF01193.19|RNA_pol_L[RNA polymerase Rpb3/Rpb11 dimerisation domain]	0.0114145	0.0112705
ICB184	848793549	CNBG_4859	hypothetical protein	sc13	348330	350023	-	.	0.0118663	0.0117166
ICB184	848794235	CNBG_2807	hypothetical protein	sc6	876526	878673	+	PF06886.6|TPX2[Targeting protein for Xklp2 (TPX2)]	0.0118663	0.0117166
ICB184	848796462	CNBG_1800	anaphase-promoting complex subunit 10	sc4	634127	635092	-	PF03256.11|APC10[Anaphase-promoting complex, subunit 10 (APC10)]	0.0122787	0.0121238
ICB184	848793867	CNBG_6195	tRNA (guanine-N(7)-)-methyltransferase	sc24	57961	59378	+	TIGR00091[TIGR00091: tRNA (guanine-N(7)-)-methyltransferase];PF02390.12|Methyltransf_4[Putative methyltransferase]	0.0122843	0.0121293
ICB184	848794271	CNBG_2174	hypothetical protein	sc5	404102	405711	+	PF07690.11|MFS_1[Major Facilitator Superfamily];PF13347.1|MFS_2[MFS/sugar transport protein]	0.0209013	0.0206376
ICB184	848798857	CNBG_5168	hypothetical protein	sc14	631845	633104	+	PF00070.22|Pyr_redox[Pyridine nucleotide-disulphide oxidoreductase];PF07992.9|Pyr_redox_2[Pyridine nucleotide-disulphide oxidoreductase]	0.0241434	0.0238388
ICB184	848798789	CNBG_5845	NAD binding dehydrogenase	sc19	269222	270986	-	PF01408.17|GFO_IDH_MocA[Oxidoreductase family, NAD-binding Rossmann fold];PF08635.5|ox_reductase_C[Putative oxidoreductase C terminal]	0.0245298	0.0242203
ICB184	848793958	CNBG_5864	IKS protein kinase	sc18	50218	52882	-	PF00069.20|Pkinase[Protein kinase domain];PF07714.12|Pkinase_Tyr[Protein tyrosine kinase]	0.0254448	0.0251238
ICB184	848796865	CNBG_2683	U3 small nucleolar RNA-associated protein 10	sc6	535715	542308	-	PF08146.7|BP28CT[BP28CT (NUC211) domain];PF12397.3|U3snoRNP10[U3 small nucleolar RNA-associated protein 10]	0.0264683	0.0261344
ICB184	848792834	CNBG_9091	alpha-1,2-mannosyltransferase	sc2	1414981	1417828	-	PF00534.15|Glycos_transf_1[Glycosyl transferases group 1];PF13692.1|Glyco_trans_1_4[Glycosyl transferases group 1]	0.0264683	0.0261344
ICB184	848796902	CNBG_6141	hypothetical protein	sc23	847	3981	-	PF01544.13|CorA[CorA-like Mg2+ transporter protein]	0.027448	0.0271017
ICB184	848792840	CNBG_5747	hypothetical protein	sc17	440283	441798	+	PF07350.7|DUF1479[Protein of unknown function (DUF1479)]	0.0279799	0.0276269
ICB184	848797238	CNBG_5872	hypothetical protein	sc18	85760	88720	-	PF03828.14|PAP_assoc[Cid1 family poly A polymerase]	0.0288746	0.0285103
ICB184	848797522	CNBG_4964	1,3-beta-glucan synthase component FKS1	sc14	31043	37016	-	PF02364.10|Glucan_synthase[1,3-beta-glucan synthase component];PF14288.1|FKS1_dom1[1,3-beta-glucan synthase subunit FKS1, domain-1]	0.0299535	0.0295756
ICB184	848797288	CNBG_5573	hsp60-like protein	sc16	480375	482516	+	PF00118.19|Cpn60_TCP1[TCP-1/cpn60 chaperonin family];TIGR02348[GroEL: chaperonin GroL]	0.0417302	0.0412038
ICB184	848793749	CNBG_4984	hypothetical protein	sc14	91786	93293	+	PF05721.8|PhyH[Phytanoyl-CoA dioxygenase (PhyH)]	0.0417302	0.0412038
ICB184	848794608	CNBG_2252	ligand-regulated transcription factor	sc5	613646	616939	+	PF00649.13|Copper-fist[Copper fist DNA binding domain]	0.0419472	0.041418
ICB184	848799162	CNBG_0522	D-3-phosphoglycerate dehydrogenase	sc1	1446150	1447367	-	PF08450.7|SGL[SMP-30/Gluconolaconase/LRE-like region]	0.0421493	0.0416176
ICB184	848794316	CNBG_1009	hypothetical protein	sc2	1249682	1252866	+	PF00397.21|WW[WW domain]	0.0443805	0.0438206
ICB184	848794888	CNBG_9374	hypothetical protein	sc8	615237	617896	-	.	0.0444673	0.0439063
ICB184	848793543	CNBG_0840	hypothetical protein	sc2	783700	784788	-	.	0.0455235	0.0449492
ICB184	848797700	CNBG_1004	actin-like protein ARP6	sc2	1237209	1239168	-	PF00022.14|Actin[Actin]	0.0475609	0.0469608
ICB184	848792731	CNBG_2182	aconitate hydratase, mitochondrial	sc5	419815	422990	+	PF00330.15|Aconitase[Aconitase family (aconitate hydratase)];PF00694.14|Aconitase_C[Aconitase C-terminal domain];TIGR01340[aconitase_mito: aconitate hydratase, mitochondrial]	0.0486999	0.0480855
LA362	848794481	CNBG_2885	protein HIR1	sc6	1082152	1085443	-	PF07569.6|Hira[TUP1-like enhancer of split];PF00400.27|WD40[WD domain, G-beta repeat]	6.11105e-15	6.05361e-15
LA362	848793717	CNBG_4519	DNA polymerase kappa subunit	sc12	72928	75750	+	PF11799.3|IMS_C[impB/mucB/samB family C-terminal domain];PF00817.15|IMS[impB/mucB/samB family]	4.11722e-13	4.07853e-13
LA362	848793558	CNBG_3994	hypothetical protein	sc9	63932	66005	+	.	1.51204e-12	1.49783e-12
LA362	848797089	CNBG_2903	methylthioribose-1-phosphate isomerase	sc6	1136570	1138079	-	TIGR00524[eIF-2B_rel: eIF-2B alpha/beta/delta-related uncharacterized proteins];PF01008.12|IF-2B[Initiation factor 2 subunit family];TIGR00512[salvage_mtnA: S-methyl-5-thioribose-1-phosphate isomerase]	1.51204e-12	1.49783e-12
LA362	848794031	CNBG_9448	hypothetical protein	sc10	711934	716260	+	PF07928.7|Vps54[Vps54-like protein]	1.51204e-12	1.49783e-12
LA362	848796374	CNBG_5958	phosphatidate phosphatase LPIN	sc20	67081	71038	+	PF08235.8|LNS2[LNS2 (Lipin/Ned1/Smp2)];PF04571.9|Lipin_N[lipin, N-terminal conserved region]	2.02239e-12	2.00338e-12
LA362	848798796	CNBG_4491	hypothetical protein	sc11	691588	693496	-	PF07690.11|MFS_1[Major Facilitator Superfamily];TIGR00879[SP: MFS transporter, sugar porter (SP) family];PF00083.19|Sugar_tr[Sugar (and other) transporter]	1.80249e-11	1.78555e-11
LA362	848794783	CNBG_5103	hypothetical protein	sc14	419860	423255	+	PF01302.20|CAP_GLY[CAP-Gly domain]	2.58751e-11	2.56319e-11
LA362	848796144	CNBG_5378	cytoskeleton assembly control protein	sc15	564372	568166	+	PF01417.15|ENTH[ENTH domain];PF01608.12|I_LWEQ[I/LWEQ domain];PF07651.11|ANTH[ANTH domain]	1.14547e-10	1.13471e-10
LA362	848798620	CNBG_1580	glycosyl hydrolase family 88	sc4	3421	5299	+	PF07470.8|Glyco_hydro_88[Glycosyl Hydrolase Family 88]	1.40225e-10	1.38907e-10
LA362	848796126	CNBG_0630	nuclear pore complex protein Nup160	sc2	206994	210846	-	PF11715.3|Nup160[Nucleoporin Nup120/160]	7.54852e-10	7.47758e-10
LA362	848795135	CNBG_4811	ADP,ATP carrier protein	sc13	220887	222541	-	PF00153.22|Mito_carr[Mitochondrial carrier protein]	1.65407e-08	1.63852e-08
LA362	848796124	CNBG_0166	cohesin complex subunit psm1	sc1	460946	465833	-	PF02463.14|SMC_N[RecF/RecN/SMC N terminal domain];PF13555.1|AAA_29[P-loop containing region of AAA domain];PF06470.8|SMC_hinge[SMC proteins Flexible Hinge Domain]	2.96065e-08	2.93283e-08
LA362	848793008	CNBG_4193	pheromone-processing carboxypeptidase KEX1	sc9	571269	573840	-	PF00450.17|Peptidase_S10[Serine carboxypeptidase]	1.39724e-06	1.38411e-06
LA362	848793685	CNBG_0389	hypothetical protein	sc1	1089586	1092339	+	PF13517.1|VCBS[Repeat domain in Vibrio, Colwellia, Bradyrhizobium and Shewanella]	2.70787e-06	2.68242e-06
LA362	848794194	CNBG_6186	hypothetical protein	sc24	31670	36875	-	.	4.72721e-06	4.68278e-06
LA362	848795585	CNBG_4194	cytoplasmic protein	sc9	574882	576150	+	PF11312.3|DUF3115[Protein of unknown function (DUF3115)]	6.18179e-06	6.12369e-06
LA362	848793523	CNBG_2028	MFS transporter, SP family, solute carrier family 2 (myo-inositol transporter), member 13	sc4	1307883	1309900	+	PF07690.11|MFS_1[Major Facilitator Superfamily];TIGR00879[SP: MFS transporter, sugar porter (SP) family];PF00083.19|Sugar_tr[Sugar (and other) transporter]	1.5997e-05	1.58467e-05
LA362	848796886	CNBG_0839	pre-mRNA-splicing factor ISY1	sc2	782119	783362	+	PF06246.7|Isy1[Isy1-like splicing family]	1.75368e-05	1.7372e-05
LA362	848798031	CNBG_2915	galactose dehydrogenase	sc6	1166058	1167660	+	PF00248.16|Aldo_ket_red[Aldo/keto reductase family]	3.1036e-05	3.07443e-05
LA362	848793486	CNBG_0558	VHS domain-containing protein	sc2	36253	38189	-	PF00790.14|VHS[VHS domain];PF03127.9|GAT[GAT domain]	5.06077e-05	5.01321e-05
LA362	848798508	CNBG_3967	sodium/bile acid cotransporter 7-B/bile acid cotransporter 7-B	sc10	716934	718795	+	PF13593.1|DUF4137[SBF-like CPA transporter family (DUF4137)];PF01758.11|SBF[Sodium Bile acid symporter family]	5.37426e-05	5.32375e-05
LA362	848798554	CNBG_9373	hypothetical protein	sc8	599915	600897	-	PF00787.19|PX[PX domain]	0.000112926	0.000111865
LA362	848793468	CNBG_9167	hypothetical protein	sc4	280861	283097	-	.	0.000123886	0.000122722
LA362	848795430	CNBG_1844	glucosamine 6-phosphate N-acetyltransferase	sc4	739378	742487	-	PF00620.22|RhoGAP[RhoGAP domain];PF00611.18|FCH[Fes/CIP4, and EFC/F-BAR homology domain]	0.000127311	0.000126115
LA362	848795676	CNBG_2802	cell division control protein 24	sc6	848284	852004	-	PF00621.15|RhoGEF[RhoGEF domain];PF15411.1|PH_10[Pleckstrin homology domain];PF00564.19|PB1[PB1 domain]	0.000127311	0.000126115
LA362	848795099	CNBG_0240	hypothetical protein	sc1	666025	667199	-	PF00385.19|Chromo[Chromo (CHRromatin Organisation MOdifier) domain]	0.000127311	0.000126115
LA362	848796556	CNBG_4391	alpha-glucosidase	sc11	388361	392487	+	PF01055.21|Glyco_hydro_31[Glycosyl hydrolases family 31]	0.000142406	0.000141067
LA362	848795811	CNBG_4987	hypothetical protein	sc14	111788	113114	-	.	0.000154959	0.000153503
LA362	848795300	CNBG_2948	hypothetical protein	sc7	38124	38774	-	.	0.000161705	0.000160185
LA362	848794147	CNBG_2824	6-phosphofructo-2-kinase/fructose-2,6-bisphosphatase	sc6	915037	916996	-	PF13671.1|AAA_33[AAA domain];PF01591.13|6PF2K[6-phosphofructo-2-kinase];PF00300.17|His_Phos_1[Histidine phosphatase superfamily (branch 1)]	0.000187986	0.000186219
LA362	848793118	CNBG_3934	arylsulfatase	sc10	618409	620730	-	PF00884.18|Sulfatase[Sulfatase]	0.000207089	0.000205143
LA362	848798640	CNBG_5877	histone demethylase JARID1	sc18	111127	116532	-	PF01388.16|ARID[ARID/BRIGHT DNA binding domain];PF02373.17|JmjC[JmjC domain, hydroxylase];PF02375.12|JmjN[jmjN domain];PF08429.6|PLU-1[PLU-1-like protein];PF00628.24|PHD[PHD-finger];PF02928.11|zf-C5HC2[C5HC2 zinc finger]	0.000207089	0.000205143
LA362	848795776	CNBG_0609	impact family protein	sc2	155524	157045	+	PF01205.14|UPF0029[Uncharacterized protein family UPF0029]	0.000262755	0.000260285
LA362	848797865	CNBG_1983	hypothetical protein	sc4	1157239	1161588	-	.	0.000330701	0.000327593
LA362	848794025	CNBG_3705	type I phosphodiesterase/nucleotide pyrophosphatase	sc8	1027155	1029297	-	PF01663.17|Phosphodiest[Type I phosphodiesterase / nucleotide pyrophosphatase]	0.000572032	0.000566656
LA362	848798649	CNBG_3548	hypothetical protein	sc8	595380	597438	+	.	0.00060164	0.000595986
LA362	848794921	CNBG_3301	cytoplasmic protein	sc7	1074931	1077233	+	PF02538.9|Hydantoinase_B[Hydantoinase B/oxoprolinase]	0.000635787	0.000629812
LA362	848795961	CNBG_5969	ATP-dependent RNA helicase DOB1	sc20	95529	99069	-	PF08148.7|DSHCT[DSHCT (NUC185) domain];PF00271.26|Helicase_C[Helicase conserved C-terminal domain];PF13234.1|rRNA_proc-arch[rRNA-processing arch domain];PF00270.24|DEAD[DEAD/DEAH box helicase]	0.000734622	0.000727718
LA362	848795636	CNBG_5960	PH and SEC7 domain-containing protein	sc20	75070	79305	+	PF15410.1|PH_9[Pleckstrin homology domain];PF01369.15|Sec7[Sec7 domain]	0.000742377	0.0007354
LA362	848798652	CNBG_4492	hypothetical protein	sc11	694302	695975	+	PF00107.21|ADH_zinc_N[Zinc-binding dehydrogenase];PF08240.7|ADH_N[Alcohol dehydrogenase GroES-like domain]	0.000791332	0.000783895
LA362	848799126	CNBG_9288	hypothetical protein	sc6	858144	859244	-	PF02567.11|PhzC-PhzF[Phenazine biosynthesis-like protein]	0.00129858	0.00128637
LA362	848792725	CNBG_4177	monosaccharide transporter	sc9	531102	533513	-	PF07690.11|MFS_1[Major Facilitator Superfamily];TIGR00879[SP: MFS transporter, sugar porter (SP) family];PF00083.19|Sugar_tr[Sugar (and other) transporter]	0.00156404	0.00154934
LA362	848795336	CNBG_6037	guanyl nucleotide binding protein	sc21	40787	42259	+	.	0.001725	0.00170879
LA362	848797158	CNBG_0496	T-complex protein 1 subunit epsilon	sc1	1376006	1378684	+	TIGR02343[chap_CCT_epsi: T-complex protein 1, epsilon subunit];PF00118.19|Cpn60_TCP1[TCP-1/cpn60 chaperonin family]	0.001725	0.00170879
LA362	848797359	CNBG_1120	hypothetical protein	sc3	106969	108323	+	PF01412.13|ArfGap[Putative GTPase activating protein for Arf]	0.00191958	0.00190154
LA362	848799227	CNBG_4366	hypothetical protein	sc11	317753	319825	+	PF04577.9|DUF563[Protein of unknown function (DUF563)]	0.00255467	0.00253066
LA362	848793968	CNBG_0270	gamma-tubulin complex component 2	sc1	744287	747621	+	PF04130.8|Spc97_Spc98[Spc97 / Spc98 family]	0.00255467	0.00253066
LA362	848797430	CNBG_3376	hypothetical protein	sc8	165317	167570	+	.	0.0026242	0.00259954
LA362	848797525	CNBG_9672	COP9 signalosome complex subunit 3	sc23	57377	59735	-	.	0.0026242	0.00259954
LA362	848796660	CNBG_4804	protein transporter SEC24	sc13	199938	203329	-	PF08033.7|Sec23_BS[Sec23/Sec24 beta-sandwich domain];PF04811.10|Sec23_trunk[Sec23/Sec24 trunk domain];PF04810.10|zf-Sec23_Sec24[Sec23/Sec24 zinc finger];PF04815.10|Sec23_helical[Sec23/Sec24 helical domain]	0.00331924	0.00328804
LA362	848794571	CNBG_5459	potassium channel protein	sc16	206989	209804	-	PF07885.11|Ion_trans_2[Ion channel]	0.00372673	0.00369171
LA362	848795228	CNBG_4390	nucleolar complex protein 2	sc11	384390	386853	+	PF03715.8|Noc2[Noc2p family]	0.00372673	0.00369171
LA362	848796331	CNBG_5176	hypothetical protein	sc15	10886	13768	-	.	0.00408708	0.00404866
LA362	848798575	CNBG_9350	hypothetical protein	sc7	1056760	1057258	-	.	0.00615199	0.00609418
LA362	848799163	CNBG_0981	hypothetical protein	sc2	1178554	1178841	-	.	0.00666564	0.006603
LA362	848796267	CNBG_1299	hypothetical protein	sc3	650579	653165	-	PF02204.13|VPS9[Vacuolar sorting protein 9 (VPS9) domain]	0.00730157	0.00723295
LA362	848796698	CNBG_4634	hypothetical protein	sc12	406681	409596	+	PF04082.13|Fungal_trans[Fungal specific transcription factor domain];PF00172.13|Zn_clus[Fungal Zn(2)-Cys(6) binuclear cluster domain]	0.00762735	0.00755567
LA362	848795334	CNBG_4990	hypothetical protein	sc14	119998	123590	+	.	0.00762735	0.00755567
LA362	848799368	CNBG_9287	hypothetical protein	sc6	856301	857408	+	PF02423.10|OCD_Mu_crystall[Ornithine cyclodeaminase/mu-crystallin family]	0.00774224	0.00766948
LA362	848798153	CNBG_4532	hypothetical protein	sc12	121074	122473	-	.	0.0081794	0.00810253
LA362	848794535	CNBG_2530	translocation protein SEC62	sc6	136711	138043	-	TIGR00869[sec62: protein translocation protein, Sec62 family];PF03839.11|Sec62[Translocation protein Sec62]	0.00862977	0.00854866
LA362	848793372	CNBG_4598	quinone oxidoreductase	sc12	298497	300053	-	TIGR02824[quinone_pig3: putative NAD(P)H quinone oxidoreductase, PIG3 family];PF00107.21|ADH_zinc_N[Zinc-binding dehydrogenase];PF08240.7|ADH_N[Alcohol dehydrogenase GroES-like domain];PF13602.1|ADH_zinc_N_2[Zinc-binding dehydrogenase]	0.00936243	0.00927444
LA362	848794008	CNBG_5781	hypothetical protein	sc19	79351	80290	-	.	0.0106507	0.0105506
LA362	848795335	CNBG_4991	nucleolar protein 4	sc14	124062	127365	-	PF14259.1|RRM_6[RNA recognition motif (a.k.a. RRM, RBD, or RNP domain)];PF00076.17|RRM_1[RNA recognition motif. (a.k.a. RRM, RBD, or RNP domain)]	0.0120405	0.0119273
LA362	848798628	CNBG_1579	hypothetical protein	sc4	786	2943	-	.	0.0129995	0.0128773
LA362	848798236	CNBG_4229	tRNA 2'-phosphotransferase	sc9	670565	671825	+	PF01885.11|PTS_2-RNA[RNA 2'-phosphotransferase, Tpt1 / KptA family]	0.0180866	0.0179167
LA362	848793465	CNBG_4415	TATA-box-binding protein	sc11	461863	462980	+	PF00352.16|TBP[Transcription factor TFIID (or TATA-binding protein, TBP)]	0.0195251	0.0193416
LA362	848797684	CNBG_2733	hypothetical protein	sc6	682073	682696	-	.	0.0202418	0.0200516
LA362	848797197	CNBG_0167	hypothetical protein	sc1	466609	469332	+	PF04082.13|Fungal_trans[Fungal specific transcription factor domain];PF00172.13|Zn_clus[Fungal Zn(2)-Cys(6) binuclear cluster domain]	0.0208591	0.0206631
LA362	848794471	CNBG_3091	hypothetical protein	sc7	447449	449467	-	PF02179.11|BAG[BAG domain]	0.021029	0.0208314
LA362	848794271	CNBG_2174	hypothetical protein	sc5	404102	405711	+	PF07690.11|MFS_1[Major Facilitator Superfamily];PF13347.1|MFS_2[MFS/sugar transport protein]	0.0213178	0.0211174
LA362	uniq_275	CNBG_9210	hypothetical protein	sc5	71551	72385	-	PF00069.20|Pkinase[Protein kinase domain]	0.0224561	0.022245
LA362	848795616	CNBG_0404	oxidoreductase	sc1	1128061	1129939	+	PF00724.15|Oxidored_FMN[NADH:flavin oxidoreductase / NADH oxidase family]	0.0249249	0.0246907
LA362	848798789	CNBG_5845	NAD binding dehydrogenase	sc19	269222	270986	-	PF01408.17|GFO_IDH_MocA[Oxidoreductase family, NAD-binding Rossmann fold];PF08635.5|ox_reductase_C[Putative oxidoreductase C terminal]	0.0249249	0.0246907
LA362	848794414	CNBG_5666	hypothetical protein	sc17	173321	175447	+	.	0.0261039	0.0258586
LA362	848792834	CNBG_9091	alpha-1,2-mannosyltransferase	sc2	1414981	1417828	-	PF00534.15|Glycos_transf_1[Glycosyl transferases group 1];PF13692.1|Glyco_trans_1_4[Glycosyl transferases group 1]	0.0269801	0.0267265
LA362	848796902	CNBG_6141	hypothetical protein	sc23	847	3981	-	PF01544.13|CorA[CorA-like Mg2+ transporter protein]	0.0277743	0.0275133
LA362	848796764	CNBG_2725	hypothetical protein	sc6	657965	662298	+	PF00013.24|KH_1[KH domain];PF13014.1|KH_3[KH domain]	0.0292837	0.0290084
LA362	848793064	CNBG_3249	serine/threonine protein kinase	sc7	910098	913485	-	PF00924.13|MS_channel[Mechanosensitive ion channel]	0.0327287	0.0324211
LA362	848794352	CNBG_9063	1-phosphatidylinositol-3-phosphate 5-kinase	sc2	602967	610976	-	PF01504.13|PIP5K[Phosphatidylinositol-4-phosphate 5-Kinase];PF00118.19|Cpn60_TCP1[TCP-1/cpn60 chaperonin family];PF01363.16|FYVE[FYVE zinc finger]	0.0330189	0.0327085
LA362	848797440	CNBG_4352	hypothetical protein	sc11	280966	283944	+	PF14474.1|RTC4[RTC4-like domain]	0.0330189	0.0327085
LA362	848794427	CNBG_2401	BUB protein kinase	sc5	995588	999668	-	PF00069.20|Pkinase[Protein kinase domain];PF07714.12|Pkinase_Tyr[Protein tyrosine kinase];PF08311.7|Mad3_BUB1_I[Mad3/BUB1 homology region 1]	0.0392943	0.038925
LA362	848794608	CNBG_2252	ligand-regulated transcription factor	sc5	613646	616939	+	PF00649.13|Copper-fist[Copper fist DNA binding domain]	0.0406879	0.0403055
LA362	848795769	CNBG_0492	26S proteasome regulatory subunit N3	sc1	1367654	1369590	+	PF08375.6|Rpn3_C[Proteasome regulatory subunit C-terminal];PF01399.22|PCI[PCI domain]	0.0406879	0.0403055
LA362	848795891	CNBG_4246	ATP-dependent rRNA helicase SPB4	sc11	979	3436	-	PF00271.26|Helicase_C[Helicase conserved C-terminal domain];PF13959.1|DUF4217[Domain of unknown function (DUF4217)];PF00270.24|DEAD[DEAD/DEAH box helicase]	0.0406879	0.0403055
LA362	848795729	CNBG_2126	hypothetical protein	sc5	269227	271199	+	.	0.0406879	0.0403055
LA362	848796273	CNBG_3127	cysteine protease ATG4	sc7	554658	558475	-	PF03416.14|Peptidase_C54[Peptidase family C54]	0.0406879	0.0403055
LA362	848796216	CNBG_1376	cohesin loading factor subunit SCC2	sc3	867099	874129	-	PF12830.2|Nipped-B_C[Sister chromatid cohesion C-terminus];PF12765.2|Cohesin_HEAT[HEAT repeat associated with sister chromatid cohesion]	0.0423112	0.0419136
LA362	848793226	CNBG_3842	template-activating factor I	sc10	359046	360368	-	PF00956.13|NAP[Nucleosome assembly protein (NAP)]	0.0444373	0.0440197
LA362	848792959	CNBG_3743	tubulin gamma chain	sc10	72422	74322	+	PF03953.12|Tubulin_C[Tubulin C-terminal domain];PF00091.20|Tubulin[Tubulin/FtsZ family, GTPase domain]	0.0472055	0.0467618
LA362	848796191	CNBG_1747	5'-3' exoribonuclease 2	sc4	479256	483217	+	PF00098.18|zf-CCHC[Zinc knuckle];PF03159.13|XRN_N[XRN 5'-3' exonuclease N-terminus]	0.049877	0.0494082
LMM265	848792759	CNBG_5182	glyoxal oxidase	sc15	35748	38047	+	PF07250.6|Glyoxal_oxid_N[Glyoxal oxidase N-terminus];PF09118.6|DUF1929[Domain of unknown function (DUF1929)]	9.24714e-21	9.15279e-21
LMM265	848794740	CNBG_2208	SIT4-associating protein/190	sc5	489093	492890	+	PF04499.10|SAPS[SIT4 phosphatase-associated protein]	1.13224e-18	1.12069e-18
LMM265	848794481	CNBG_2885	protein HIR1	sc6	1082152	1085443	-	PF07569.6|Hira[TUP1-like enhancer of split];PF00400.27|WD40[WD domain, G-beta repeat]	2.03521e-15	2.01444e-15
LMM265	848793736	CNBG_6054	phosphopantothenoylcysteine decarboxylase	sc21	86902	88394	+	PF02441.14|Flavoprotein[Flavoprotein]	3.12009e-11	3.08825e-11
LMM265	848793905	CNBG_2892	oxysterol-binding protein	sc6	1094773	1099138	+	PF13857.1|Ank_5[Ankyrin repeats (many copies)];PF15413.1|PH_11[Pleckstrin homology domain];PF13637.1|Ank_4[Ankyrin repeats (many copies)];PF00023.25|Ank[Ankyrin repeat];PF00169.24|PH[PH domain];PF01237.13|Oxysterol_BP[Oxysterol-binding protein]	8.49996e-11	8.41323e-11
LMM265	848797936	CNBG_2908	hypothetical protein	sc6	1153407	1155292	+	PF00172.13|Zn_clus[Fungal Zn(2)-Cys(6) binuclear cluster domain]	2.04415e-10	2.0233e-10
LMM265	848799248	CNBG_9290	hypothetical protein	sc6	862949	865050	-	PF11951.3|Fungal_trans_2[Fungal specific transcription factor domain];PF00172.13|Zn_clus[Fungal Zn(2)-Cys(6) binuclear cluster domain]	1.59191e-09	1.57567e-09
LMM265	848797502	CNBG_0581	hypothetical protein	sc2	88534	90514	-	.	1.11903e-08	1.10761e-08
LMM265	848797126	CNBG_2921	hypothetical protein	sc6	1187991	1190620	-	.	1.28715e-08	1.27402e-08
LMM265	848793246	CNBG_1266	hypothetical protein	sc3	545273	546946	-	.	1.2197e-07	1.20726e-07
LMM265	848796942	CNBG_6143	cell wall integrity protein scw1	sc23	8889	11959	+	PF00076.17|RRM_1[RNA recognition motif. (a.k.a. RRM, RBD, or RNP domain)]	6.34222e-07	6.2775e-07
LMM265	848793824	CNBG_0185	alpha,alpha-trehalase	sc1	522333	525642	-	PF07492.6|Trehalase_Ca-bi[Neutral trehalase Ca2+ binding domain];PF01204.13|Trehalase[Trehalase]	6.34222e-07	6.2775e-07
LMM265	848794716	CNBG_2951	hypothetical protein	sc7	45826	48002	+	PF04082.13|Fungal_trans[Fungal specific transcription factor domain]	2.94362e-06	2.91359e-06
LMM265	848797765	CNBG_4035	hypothetical protein	sc9	164403	166622	-	.	4.2352e-06	4.19198e-06
LMM265	848798663	CNBG_5786	catalase	sc19	91125	93040	-	PF00199.14|Catalase[Catalase];PF06628.7|Catalase-rel[Catalase-related immune-responsive]	6.04343e-06	5.98177e-06
LMM265	848797630	CNBG_3989	hypothetical protein	sc9	55037	56433	+	.	1.82356e-05	1.80496e-05
LMM265	848798620	CNBG_1580	glycosyl hydrolase family 88	sc4	3421	5299	+	PF07470.8|Glyco_hydro_88[Glycosyl Hydrolase Family 88]	3.0787e-05	3.04728e-05
LMM265	848796310	CNBG_4208	hypothetical protein	sc9	606570	608056	-	.	6.08259e-05	6.02052e-05
LMM265	848793533	CNBG_0415	phosphoribosylaminoimidazolesuccinocarboxamide synthase	sc1	1162490	1165221	-	PF01259.13|SAICAR_synt[SAICAR synthetase];TIGR00081[purC: phosphoribosylaminoimidazolesuccinocarboxamide synthase];TIGR00234[tyrS: tyrosine--tRNA ligase];PF00579.20|tRNA-synt_1b[tRNA synthetases class I (W and Y)]	6.72136e-05	6.65278e-05
LMM265	848793588	CNBG_1058	LIM-homeobox protein	sc2	1397334	1399950	+	PF00046.24|Homeobox[Homeobox domain]	7.92212e-05	7.84129e-05
LMM265	848794194	CNBG_6186	hypothetical protein	sc24	31670	36875	-	.	0.000269998	0.000267243
LMM265	848797037	CNBG_4615	sulfite reductase (NADPH) hemoprotein, beta-component	sc12	359270	363798	+	TIGR02041[CysI: sulfite reductase (NADPH) hemoprotein, beta-component];PF03460.12|NIR_SIR_ferr[Nitrite/Sulfite reductase ferredoxin-like half domain];PF01077.17|NIR_SIR[Nitrite and sulphite reductase 4Fe-4S domain];PF00258.20|Flavodoxin_1[Flavodoxin]	0.000287264	0.000284333
LMM265	848797865	CNBG_1983	hypothetical protein	sc4	1157239	1161588	-	.	0.000505055	0.000499901
LMM265	848792900	CNBG_3214	tRNA-splicing endonuclease subunit Sen54	sc7	809551	811461	+	PF12928.2|tRNA_int_end_N2[tRNA-splicing endonuclease subunit sen54 N-term]	0.000572304	0.000566465
LMM265	848797290	CNBG_5460	hypothetical protein	sc16	210141	212856	+	PF00172.13|Zn_clus[Fungal Zn(2)-Cys(6) binuclear cluster domain]	0.000908605	0.000899334
LMM265	848794025	CNBG_3705	type I phosphodiesterase/nucleotide pyrophosphatase	sc8	1027155	1029297	-	PF01663.17|Phosphodiest[Type I phosphodiesterase / nucleotide pyrophosphatase]	0.00114892	0.0011372
LMM265	848795427	CNBG_1599	hypothetical protein	sc4	60044	61818	-	.	0.00141389	0.00139946
LMM265	848796698	CNBG_4634	hypothetical protein	sc12	406681	409596	+	PF04082.13|Fungal_trans[Fungal specific transcription factor domain];PF00172.13|Zn_clus[Fungal Zn(2)-Cys(6) binuclear cluster domain]	0.00161016	0.00159374
LMM265	848794413	CNBG_5624	hypothetical protein	sc17	60330	63554	-	PF08642.5|Rxt3[Histone deacetylation protein Rxt3]	0.00161695	0.00160045
LMM265	848795740	CNBG_2012	hypothetical protein	sc4	1254529	1256460	+	PF01490.13|Aa_trans[Transmembrane amino acid transporter protein]	0.00249952	0.00247402
LMM265	848798788	CNBG_0992	hypothetical protein	sc2	1198478	1199968	+	.	0.00266156	0.0026344
LMM265	848797891	CNBG_4049	cellular nucleic acid-binding protein	sc9	200485	201938	+	PF13917.1|zf-CCHC_3[Zinc knuckle];PF00098.18|zf-CCHC[Zinc knuckle];PF14392.1|zf-CCHC_4[Zinc knuckle]	0.00266156	0.0026344
LMM265	848797158	CNBG_0496	T-complex protein 1 subunit epsilon	sc1	1376006	1378684	+	TIGR02343[chap_CCT_epsi: T-complex protein 1, epsilon subunit];PF00118.19|Cpn60_TCP1[TCP-1/cpn60 chaperonin family]	0.00266156	0.0026344
LMM265	848795697	CNBG_1522	phospholipid-transporting ATPase	sc3	1238863	1242935	-	TIGR01652[ATPase-Plipid: phospholipid-translocating P-type ATPase, flippase];PF13246.1|Hydrolase_like2[Putative hydrolase of sodium-potassium ATPase alpha subunit];TIGR01494[ATPase_P-type: HAD ATPase, P-type, family IC];PF00702.21|Hydrolase[haloacid dehalogenase-like hydrolase];PF12710.2|HAD[haloacid dehalogenase-like hydrolase];PF00122.15|E1-E2_ATPase[E1-E2 ATPase]	0.0029303	0.0029004
LMM265	848794919	CNBG_3014	endopeptidase	sc7	235817	238401	+	PF00026.18|Asp[Eukaryotic aspartyl protease]	0.00354839	0.00351218
LMM265	848794219	CNBG_1570	hypothetical protein	sc3	1383549	1384625	+	.	0.00417248	0.00412991
LMM265	848797674	CNBG_3304	hypothetical protein	sc7	1086927	1089120	+	PF10022.4|DUF2264[Uncharacterized protein conserved in bacteria (DUF2264)]	0.00472667	0.00467845
LMM265	848796652	CNBG_5553	hypothetical protein	sc16	424535	427661	+	PF00172.13|Zn_clus[Fungal Zn(2)-Cys(6) binuclear cluster domain]	0.00478226	0.00473346
LMM265	848797484	CNBG_3880	cytoplasmic protein	sc10	470677	472764	+	.	0.00537503	0.00532019
LMM265	848797062	CNBG_2880	hypothetical protein	sc6	1063495	1065783	-	PF07000.6|DUF1308[Protein of unknown function (DUF1308)]	0.00688527	0.00681502
LMM265	848795978	CNBG_3371	hypothetical protein	sc8	155758	156865	+	.	0.00725006	0.00717608
LMM265	848794685	CNBG_0629	hypothetical protein	sc2	205540	206916	+	.	0.00786755	0.00778728
LMM265	848792739	CNBG_4822	carbamoyl-phosphate synthase arginine-specific large chain	sc13	252288	256172	+	PF02786.12|CPSase_L_D2[Carbamoyl-phosphate synthase L chain, ATP binding domain];TIGR01369[CPSaseII_lrg: carbamoyl-phosphate synthase, large subunit];PF07478.8|Dala_Dala_lig_C[D-ala D-ala ligase C-terminus];PF00289.17|CPSase_L_chain[Carbamoyl-phosphate synthase L chain, N-terminal domain];PF02787.14|CPSase_L_D3[Carbamoyl-phosphate synthetase large chain, oligomerisation domain];PF13535.1|ATP-gras…	0.00809993	0.00801728
LMM265	848796261	CNBG_2269	phosphatidylserine decarboxylase	sc5	667910	669711	-	TIGR00163[PS_decarb: phosphatidylserine decarboxylase];PF02666.10|PS_Dcarbxylase[Phosphatidylserine decarboxylase]	0.0100302	0.00992787
LMM265	848795335	CNBG_4991	nucleolar protein 4	sc14	124062	127365	-	PF14259.1|RRM_6[RNA recognition motif (a.k.a. RRM, RBD, or RNP domain)];PF00076.17|RRM_1[RNA recognition motif. (a.k.a. RRM, RBD, or RNP domain)]	0.0105536	0.010446
LMM265	848795086	CNBG_2181	tricarboxylate transporter	sc5	418140	419312	-	PF00153.22|Mito_carr[Mitochondrial carrier protein]	0.0123163	0.0121906
LMM265	848796728	CNBG_0221	hypothetical protein	sc1	619876	622226	+	.	0.0127761	0.0126458
LMM265	848793569	CNBG_9447	hypothetical protein	sc10	591794	595340	-	PF08700.6|Vps51[Vps51/Vps67]	0.0127761	0.0126458
LMM265	848793486	CNBG_0558	VHS domain-containing protein	sc2	36253	38189	-	PF00790.14|VHS[VHS domain];PF03127.9|GAT[GAT domain]	0.0129527	0.0128206
LMM265	848796127	CNBG_0564	glucose and ribitol dehydrogenase	sc2	49289	50535	-	PF08659.5|KR[KR domain];PF13561.1|adh_short_C2[Enoyl-(Acyl carrier protein) reductase];PF00106.20|adh_short[short chain dehydrogenase]	0.0130948	0.0129612
LMM265	848792751	CNBG_1375	chitin synthase	sc3	861285	865650	-	PF13641.1|Glyco_tranf_2_3[Glycosyltransferase like family 2];PF08766.6|DEK_C[DEK C terminal domain];PF13632.1|Glyco_trans_2_3[Glycosyl transferase family group 2];PF03142.10|Chitin_synth_2[Chitin synthase];PF00173.23|Cyt-b5[Cytochrome b5-like Heme/Steroid binding domain]	0.0139821	0.0138394
LMM265	848794959	CNBG_1408	hypothetical protein	sc3	956236	958194	+	.	0.0140272	0.013884
LMM265	848797286	CNBG_4215	hypothetical protein	sc9	626958	628851	-	PF00010.21|HLH[Helix-loop-helix DNA-binding domain]	0.0143182	0.0141721
LMM265	848794254	CNBG_0749	DNA-directed RNA polymerase I and III subunit RPAC1	sc2	527195	528529	-	PF01000.21|RNA_pol_A_bac[RNA polymerase Rpb3/RpoA insert domain];PF01193.19|RNA_pol_L[RNA polymerase Rpb3/Rpb11 dimerisation domain]	0.014451	0.0143036
LMM265	848796890	CNBG_1619	protein BTN1	sc4	139090	141302	-	PF02487.12|CLN3[CLN3 protein]	0.0177267	0.0175459
LMM265	848793388	CNBG_3107	hypothetical protein	sc7	498713	500276	-	.	0.0204504	0.0202417
LMM265	848792725	CNBG_4177	monosaccharide transporter	sc9	531102	533513	-	PF07690.11|MFS_1[Major Facilitator Superfamily];TIGR00879[SP: MFS transporter, sugar porter (SP) family];PF00083.19|Sugar_tr[Sugar (and other) transporter]	0.0248322	0.0245788
LMM265	848798364	CNBG_9568	hypothetical protein	sc14	613196	613610	-	.	0.0264224	0.0261528
LMM265	848797032	CNBG_5508	Gly-Xaa carboxypeptidase	sc16	320329	322720	+	PF01546.23|Peptidase_M20[Peptidase family M20/M25/M40];PF07687.9|M20_dimer[Peptidase dimerisation domain]	0.0277819	0.0274984
LMM265	848796515	CNBG_1678	20S proteasome subunit beta 6	sc4	302071	303112	+	PF00227.21|Proteasome[Proteasome subunit]	0.0277819	0.0274984
LMM265	848794810	CNBG_1420	hypothetical protein	sc3	984206	987836	+	.	0.028121	0.0278341
LMM265	848798857	CNBG_5168	hypothetical protein	sc14	631845	633104	+	PF00070.22|Pyr_redox[Pyridine nucleotide-disulphide oxidoreductase];PF07992.9|Pyr_redox_2[Pyridine nucleotide-disulphide oxidoreductase]	0.0289711	0.0286754
LMM265	848793463	CNBG_4273	indigoidine synthase A family protein	sc11	75189	77887	+	PF00294.19|PfkB[pfkB family carbohydrate kinase];PF04227.7|Indigoidine_A[Indigoidine synthase A like protein]	0.028973	0.0286773
LMM265	848798789	CNBG_5845	NAD binding dehydrogenase	sc19	269222	270986	-	PF01408.17|GFO_IDH_MocA[Oxidoreductase family, NAD-binding Rossmann fold];PF08635.5|ox_reductase_C[Putative oxidoreductase C terminal]	0.028973	0.0286773
LMM265	848794981	CNBG_2770	hypothetical protein	sc6	768293	771296	-	PF00641.13|zf-RanBP[Zn-finger in Ran binding protein and others]	0.0309793	0.0306632
LMM265	848796841	CNBG_1679	hypothetical protein	sc4	305867	308116	+	.	0.0309793	0.0306632
LMM265	848792834	CNBG_9091	alpha-1,2-mannosyltransferase	sc2	1414981	1417828	-	PF00534.15|Glycos_transf_1[Glycosyl transferases group 1];PF13692.1|Glyco_trans_1_4[Glycosyl transferases group 1]	0.0309793	0.0306632
LMM265	848796902	CNBG_6141	hypothetical protein	sc23	847	3981	-	PF01544.13|CorA[CorA-like Mg2+ transporter protein]	0.0313693	0.0310492
LMM265	848795305	CNBG_2808	peroxisomal 2,4-dienoyl-CoA reductase	sc6	878864	880058	-	PF13561.1|adh_short_C2[Enoyl-(Acyl carrier protein) reductase];PF08659.5|KR[KR domain];PF00106.20|adh_short[short chain dehydrogenase]	0.0313693	0.0310492
LMM265	848797546	CNBG_2570	alpha-1,2-mannosidase	sc6	232512	236169	+	TIGR01180[aman2_put: putative alpha-1,2-mannosidase];PF07971.7|Glyco_hydro_92[Glycosyl hydrolase family 92]	0.034488	0.0341361
LMM265	848797522	CNBG_4964	1,3-beta-glucan synthase component FKS1	sc14	31043	37016	-	PF02364.10|Glucan_synthase[1,3-beta-glucan synthase component];PF14288.1|FKS1_dom1[1,3-beta-glucan synthase subunit FKS1, domain-1]	0.0347737	0.0344189
LMM265	848798350	CNBG_3566	hypothetical protein	sc8	643922	646449	-	PF10383.4|Clr2[Transcription-silencing protein Clr2]	0.0379887	0.0376011
LMM265	848796491	CNBG_9130	26S proteasome regulatory subunit N10	sc3	1007278	1008441	+	PF02809.15|UIM[Ubiquitin interaction motif];PF13519.1|VWA_2[von Willebrand factor type A domain]	0.0380001	0.0376123
LMM265	848794974	CNBG_4749	asparaginase	sc13	27333	28703	+	PF00710.15|Asparaginase[Asparaginase]	0.0384624	0.0380699
LMM265	848796191	CNBG_1747	5'-3' exoribonuclease 2	sc4	479256	483217	+	PF00098.18|zf-CCHC[Zinc knuckle];PF03159.13|XRN_N[XRN 5'-3' exonuclease N-terminus]	0.0429356	0.0424975
LMM265	848795643	CNBG_2781	exodeoxyribonuclease III	sc6	797779	799878	+	PF14529.1|Exo_endo_phos_2[Endonuclease-reverse transcriptase];PF03372.18|Exo_endo_phos[Endonuclease/Exonuclease/phosphatase family];TIGR00633[xth: exodeoxyribonuclease III (xth)]	0.0429356	0.0424975
LMM265	848794414	CNBG_5666	hypothetical protein	sc17	173321	175447	+	.	0.0429356	0.0424975
LMM265	848794608	CNBG_2252	ligand-regulated transcription factor	sc5	613646	616939	+	PF00649.13|Copper-fist[Copper fist DNA binding domain]	0.044991	0.0445319
LMM265	848795891	CNBG_4246	ATP-dependent rRNA helicase SPB4	sc11	979	3436	-	PF00271.26|Helicase_C[Helicase conserved C-terminal domain];PF13959.1|DUF4217[Domain of unknown function (DUF4217)];PF00270.24|DEAD[DEAD/DEAH box helicase]	0.044991	0.0445319
LMM265	848796081	CNBG_0065	hypothetical protein	sc1	183237	183968	+	PF08589.5|DUF1770[Fungal protein of unknown function (DUF1770)]	0.044991	0.0445319
LMM265	848799162	CNBG_0522	D-3-phosphoglycerate dehydrogenase	sc1	1446150	1447367	-	PF08450.7|SGL[SMP-30/Gluconolaconase/LRE-like region]	0.044991	0.0445319
LMM265	848795121	CNBG_9574	cyclin	sc15	197091	198791	+	PF00134.18|Cyclin_N[Cyclin, N-terminal domain];PF02984.14|Cyclin_C[Cyclin, C-terminal domain]	0.0471757	0.0466943
LMM265	848793963	CNBG_5280	iron-sulfur cluster assembly protein	sc15	289191	290011	-	PF01521.15|Fe-S_biosyn[Iron-sulphur cluster biosynthesis];TIGR00049[TIGR00049: iron-sulfur cluster assembly accessory protein]	0.047734	0.047247
LMM265	848795845	CNBG_1856	hypothetical protein	sc4	772715	774261	-	PF01284.18|MARVEL[Membrane-associating domain]	0.047734	0.047247
LMM265	848795360	CNBG_0656	hypothetical protein	sc2	280574	281345	-	.	0.047734	0.047247
MMRL2647	848794665	CNBG_2964	bacteriophytochrome histidine kinase	sc7	79097	85162	+	PF00512.20|HisKA[His Kinase A (phospho-acceptor) domain];PF00360.15|PHY[Phytochrome region];PF00072.19|Response_reg[Response regulator receiver domain];PF01590.21|GAF[GAF domain];PF08446.6|PAS_2[PAS fold];PF02518.21|HATPase_c[Histidine kinase-, DNA gyrase B-, and HSP90-like ATPase]	9.97314e-34	9.85856e-34
MMRL2647	848795259	CNBG_3544	inositol hexaphosphate kinase 1	sc8	582544	585604	+	PF03770.11|IPK[Inositol polyphosphate kinase]	3.08344e-13	3.04801e-13
MMRL2647	848796374	CNBG_5958	phosphatidate phosphatase LPIN	sc20	67081	71038	+	PF08235.8|LNS2[LNS2 (Lipin/Ned1/Smp2)];PF04571.9|Lipin_N[lipin, N-terminal conserved region]	4.4846e-12	4.43307e-12
MMRL2647	848793831	CNBG_9058	hypothetical protein	sc2	378802	383071	-	PF10295.4|DUF2406[Uncharacterised protein (DUF2406)]	6.81462e-09	6.73633e-09
MMRL2647	848795072	CNBG_5739	phytanoyl-CoA dioxygenase	sc17	407875	409318	-	PF05721.8|PhyH[Phytanoyl-CoA dioxygenase (PhyH)]	6.81462e-09	6.73633e-09
MMRL2647	848794218	CNBG_1848	pre-mRNA-splicing factor SPF27	sc4	755282	756094	+	PF05700.6|BCAS2[Breast carcinoma amplified sequence 2 (BCAS2)]	3.02476e-07	2.99001e-07
MMRL2647	848796550	CNBG_3302	hypothetical protein	sc7	1080322	1081992	-	.	3.51904e-07	3.47861e-07
MMRL2647	848795387	CNBG_4829	cardiolipin synthase	sc13	275886	277156	+	PF01066.16|CDP-OH_P_transf[CDP-alcohol phosphatidyltransferase]	7.21195e-07	7.12909e-07
MMRL2647	848794796	CNBG_2283	AP-1 complex subunit mu-1	sc5	700726	702494	-	PF00928.16|Adap_comp_sub[Adaptor complexes medium subunit family];PF01217.15|Clat_adaptor_s[Clathrin adaptor complex small chain]	7.21195e-07	7.12909e-07
MMRL2647	848797473	CNBG_3551	tRNA (guanine(9)-N1)-methyltransferase	sc8	603792	605151	+	PF01746.16|tRNA_m1G_MT[tRNA (Guanine-1)-methyltransferase]	1.38364e-06	1.36774e-06
MMRL2647	848794429	CNBG_2113	magnesium transporter	sc5	235859	238731	-	PF01544.13|CorA[CorA-like Mg2+ transporter protein]	5.10357e-06	5.04493e-06
MMRL2647	848794189	CNBG_9669	hypothetical protein	sc23	31020	32421	-	.	5.10357e-06	5.04493e-06
MMRL2647	848797502	CNBG_0581	hypothetical protein	sc2	88534	90514	-	.	7.28275e-06	7.19908e-06
MMRL2647	848794022	CNBG_3583	calcium/proton exchanger	sc8	695151	700054	-	PF03733.8|DUF307[Domain of unknown function (DUF307)];PF01699.19|Na_Ca_ex[Sodium/calcium exchanger protein]	1.67053e-05	1.65133e-05
MMRL2647	848796862	CNBG_4445	hypothetical protein	sc11	549132	551544	+	.	1.74516e-05	1.72511e-05
MMRL2647	848793486	CNBG_0558	VHS domain-containing protein	sc2	36253	38189	-	PF00790.14|VHS[VHS domain];PF03127.9|GAT[GAT domain]	2.40551e-05	2.37787e-05
MMRL2647	848795467	CNBG_2411	DNA damage-binding protein 1	sc5	1028336	1032748	-	PF10433.4|MMS1_N[Mono-functional DNA-alkylating methyl methanesulfonate N-term];PF03178.10|CPSF_A[CPSF A subunit region]	4.83474e-05	4.7792e-05
MMRL2647	848798445	CNBG_1085	hypothetical protein	sc3	15214	16589	-	PF04479.8|RTA1[RTA1 like protein]	4.83474e-05	4.7792e-05
MMRL2647	848796848	CNBG_1135	hypothetical protein	sc3	151094	152878	-	PF00652.17|Ricin_B_lectin[Ricin-type beta-trefoil lectin domain]	5.6012e-05	5.53685e-05
MMRL2647	848798508	CNBG_3967	sodium/bile acid cotransporter 7-B/bile acid cotransporter 7-B	sc10	716934	718795	+	PF13593.1|DUF4137[SBF-like CPA transporter family (DUF4137)];PF01758.11|SBF[Sodium Bile acid symporter family]	8.23282e-05	8.13823e-05
MMRL2647	848798404	CNBG_2945	extensin	sc7	31511	33512	-	.	0.000120803	0.000119415
MMRL2647	848795229	CNBG_4334	DNA repair protein rad18	sc11	230795	232223	+	PF00097.20|zf-C3HC4[Zinc finger, C3HC4 type (RING finger)];PF13923.1|zf-C3HC4_2[Zinc finger, C3HC4 type (RING finger)];PF13920.1|zf-C3HC4_3[Zinc finger, C3HC4 type (RING finger)];PF15227.1|zf-C3HC4_4[zinc finger of C3HC4-type, RING];PF13639.1|zf-RING_2[Ring finger domain];PF02037.22|SAP[SAP domain]	0.000128096	0.000126624
MMRL2647	848797996	CNBG_2694	dihydrodipicolinate synthase	sc6	574978	576219	+	PF00701.17|DHDPS[Dihydrodipicolinate synthetase family]	0.000160735	0.000158889
MMRL2647	848795300	CNBG_2948	hypothetical protein	sc7	38124	38774	-	.	0.000195736	0.000193487
MMRL2647	848797037	CNBG_4615	sulfite reductase (NADPH) hemoprotein, beta-component	sc12	359270	363798	+	TIGR02041[CysI: sulfite reductase (NADPH) hemoprotein, beta-component];PF03460.12|NIR_SIR_ferr[Nitrite/Sulfite reductase ferredoxin-like half domain];PF01077.17|NIR_SIR[Nitrite and sulphite reductase 4Fe-4S domain];PF00258.20|Flavodoxin_1[Flavodoxin]	0.000195736	0.000193487
MMRL2647	848794147	CNBG_2824	6-phosphofructo-2-kinase/fructose-2,6-bisphosphatase	sc6	915037	916996	-	PF13671.1|AAA_33[AAA domain];PF01591.13|6PF2K[6-phosphofructo-2-kinase];PF00300.17|His_Phos_1[Histidine phosphatase superfamily (branch 1)]	0.000223353	0.000220787
MMRL2647	848793118	CNBG_3934	arylsulfatase	sc10	618409	620730	-	PF00884.18|Sulfatase[Sulfatase]	0.00024747	0.000244627
MMRL2647	848798181	CNBG_0463	hypothetical protein	sc1	1287311	1289061	-	.	0.000264867	0.000261824
MMRL2647	848797319	CNBG_9114	ribulose-phosphate 3-epimerase	sc3	484935	485964	+	PF00834.14|Ribul_P_3_epim[Ribulose-phosphate 3 epimerase family]	0.000287734	0.000284429
MMRL2647	848793859	CNBG_3299	hypothetical protein	sc7	1068855	1070579	+	PF02338.14|OTU[OTU-like cysteine protease]	0.000311798	0.000308216
MMRL2647	848796882	CNBG_0569	ubiquitin carboxyl-terminal hydrolase L5	sc2	60276	61618	+	PF01088.16|Peptidase_C12[Ubiquitin carboxyl-terminal hydrolase, family 1]	0.000335822	0.000331964
MMRL2647	848796216	CNBG_1376	cohesin loading factor subunit SCC2	sc3	867099	874129	-	PF12830.2|Nipped-B_C[Sister chromatid cohesion C-terminus];PF12765.2|Cohesin_HEAT[HEAT repeat associated with sister chromatid cohesion]	0.000335822	0.000331964
MMRL2647	848796685	CNBG_3996	glucoamylase	sc9	68427	70254	-	PF00723.16|Glyco_hydro_15[Glycosyl hydrolases family 15]	0.000335822	0.000331964
MMRL2647	848797865	CNBG_1983	hypothetical protein	sc4	1157239	1161588	-	.	0.000339279	0.000335381
MMRL2647	848792823	CNBG_3011	hypothetical protein	sc7	228291	230625	-	.	0.000340764	0.000336849
MMRL2647	848792946	CNBG_2920	hypothetical protein	sc6	1184643	1187329	+	PF00400.27|WD40[WD domain, G-beta repeat]	0.000715691	0.000707468
MMRL2647	848792919	CNBG_3542	dynamin GTPase	sc8	575733	578762	+	PF01031.15|Dynamin_M[Dynamin central region];PF00350.18|Dynamin_N[Dynamin family]	0.000715691	0.000707468
MMRL2647	848794025	CNBG_3705	type I phosphodiesterase/nucleotide pyrophosphatase	sc8	1027155	1029297	-	PF01663.17|Phosphodiest[Type I phosphodiesterase / nucleotide pyrophosphatase]	0.000783739	0.000774735
MMRL2647	848797430	CNBG_3376	hypothetical protein	sc8	165317	167570	+	.	0.00107543	0.00106308
MMRL2647	848795016	CNBG_5654	hypothetical protein	sc17	147834	148577	-	PF01722.13|BolA[BolA-like protein]	0.00111578	0.00110296
MMRL2647	848797158	CNBG_0496	T-complex protein 1 subunit epsilon	sc1	1376006	1378684	+	TIGR02343[chap_CCT_epsi: T-complex protein 1, epsilon subunit];PF00118.19|Cpn60_TCP1[TCP-1/cpn60 chaperonin family]	0.00185805	0.0018367
MMRL2647	848799227	CNBG_4366	hypothetical protein	sc11	317753	319825	+	PF04577.9|DUF563[Protein of unknown function (DUF563)]	0.0020412	0.00201775
MMRL2647	848798829	CNBG_9302	hypothetical protein	sc6	1116234	1116541	+	.	0.00220516	0.00217982
MMRL2647	848792848	CNBG_6171	NADH-ubiquinone oxidoreductase 49 kDa subunit, mitochondrial	sc23	92954	94809	+	TIGR01962[NuoD: NADH dehydrogenase (quinone), D subunit];PF00346.14|Complex1_49kDa[Respiratory-chain NADH dehydrogenase, 49 Kd subunit]	0.00254871	0.00251943
MMRL2647	848798703	CNBG_9540	hypothetical protein	sc13	581502	582128	+	.	0.00255601	0.00252664
MMRL2647	848793549	CNBG_4859	hypothetical protein	sc13	348330	350023	-	.	0.00264553	0.00261514
MMRL2647	848793885	CNBG_4897	hypothetical protein	sc13	479049	483560	+	.	0.00283532	0.00280274
MMRL2647	848794219	CNBG_1570	hypothetical protein	sc3	1383549	1384625	+	.	0.00310124	0.00306561
MMRL2647	848796588	CNBG_1359	hypothetical protein	sc3	813989	814932	-	.	0.00355698	0.00351611
MMRL2647	848794876	CNBG_9486	calcium-transporting P-type ATPase, PMR1-type	sc12	193079	196878	+	PF13246.1|Hydrolase_like2[Putative hydrolase of sodium-potassium ATPase alpha subunit];PF00689.16|Cation_ATPase_C[Cation transporting ATPase, C-terminus];TIGR01494[ATPase_P-type: HAD ATPase, P-type, family IC];PF00690.21|Cation_ATPase_N[Cation transporter/ATPase, N-terminus];TIGR01522[ATPase-IIA2_Ca: calcium-transporting P-type ATPase, PMR1-type];PF00702.21|Hydrolase[haloacid dehalogenase-like hy…	0.00454168	0.0044895
MMRL2647	848799163	CNBG_0981	hypothetical protein	sc2	1178554	1178841	-	.	0.00467958	0.00462582
MMRL2647	848797924	CNBG_2196	chitinase	sc5	458928	460921	+	PF00704.23|Glyco_hydro_18[Glycosyl hydrolases family 18]	0.00616068	0.0060899
MMRL2647	848795448	CNBG_0610	hypothetical protein	sc2	157244	158317	-	.	0.00628244	0.00621026
MMRL2647	848792944	CNBG_2905	hypothetical protein	sc6	1143369	1144709	-	PF13540.1|RCC1_2[Regulator of chromosome condensation (RCC1) repeat]	0.00628244	0.00621026
MMRL2647	848798575	CNBG_9350	hypothetical protein	sc7	1056760	1057258	-	.	0.00628244	0.00621026
MMRL2647	848796487	CNBG_5625	hypothetical protein	sc17	64568	71506	+	.	0.00786882	0.00777842
MMRL2647	848796267	CNBG_1299	hypothetical protein	sc3	650579	653165	-	PF02204.13|VPS9[Vacuolar sorting protein 9 (VPS9) domain]	0.00813952	0.00804601
MMRL2647	848795621	CNBG_0560	solute carrier family 31 (copper transporter), member 1	sc2	40294	41041	-	PF04145.10|Ctr[Ctr copper transporter family]	0.00832106	0.00822546
MMRL2647	848794727	CNBG_5659	mitotic spindle assembly checkpoint protein MAD1	sc17	157445	159760	-	PF05557.8|MAD[Mitotic checkpoint protein]	0.00842132	0.00832457
MMRL2647	848798153	CNBG_4532	hypothetical protein	sc12	121074	122473	-	.	0.00842132	0.00832457
MMRL2647	848797674	CNBG_3304	hypothetical protein	sc7	1086927	1089120	+	PF10022.4|DUF2264[Uncharacterized protein conserved in bacteria (DUF2264)]	0.010001	0.00988614
MMRL2647	848793942	CNBG_4219	hypothetical protein	sc9	637922	642422	-	PF08101.6|DUF1708[Domain of unknown function (DUF1708)]	0.0125256	0.0123816
MMRL2647	848795631	CNBG_3142	mitochondrial GTPase 1	sc7	605283	606294	+	PF01926.18|MMR_HSR1[50S ribosome-binding GTPase]	0.0129686	0.0128196
MMRL2647	848796021	CNBG_3552	hypothetical protein	sc8	605698	607365	+	PF04182.7|B-block_TFIIIC[B-block binding subunit of TFIIIC]	0.0135463	0.0133907
MMRL2647	848799126	CNBG_9288	hypothetical protein	sc6	858144	859244	-	PF02567.11|PhzC-PhzF[Phenazine biosynthesis-like protein]	0.014921	0.0147496
MMRL2647	848797749	CNBG_3323	hypothetical protein	sc8	20822	23945	-	.	0.014921	0.0147496
MMRL2647	848796942	CNBG_6143	cell wall integrity protein scw1	sc23	8889	11959	+	PF00076.17|RRM_1[RNA recognition motif. (a.k.a. RRM, RBD, or RNP domain)]	0.0162601	0.0160732
MMRL2647	848796327	CNBG_4670	iron donor protein CyaY	sc12	491963	492658	+	TIGR03421[FeS_CyaY: iron donor protein CyaY];TIGR03422[mito_frataxin: frataxin];PF01491.11|Frataxin_Cyay[Frataxin-like domain]	0.0162601	0.0160732
MMRL2647	848796407	CNBG_0263	membrane protein	sc1	722898	726728	-	PF02225.17|PA[PA domain];PF04389.12|Peptidase_M28[Peptidase family M28];PF04253.10|TFR_dimer[Transferrin receptor-like dimerisation domain]	0.0170647	0.0168686
MMRL2647	848795173	CNBG_3691	hypothetical protein	sc8	984062	987580	+	PF00172.13|Zn_clus[Fungal Zn(2)-Cys(6) binuclear cluster domain]	0.0181139	0.0179057
MMRL2647	848797937	CNBG_2882	AGC/PKA protein kinase	sc6	1073395	1075232	+	PF00069.20|Pkinase[Protein kinase domain];PF07714.12|Pkinase_Tyr[Protein tyrosine kinase]	0.0194586	0.019235
MMRL2647	848792834	CNBG_9091	alpha-1,2-mannosyltransferase	sc2	1414981	1417828	-	PF00534.15|Glycos_transf_1[Glycosyl transferases group 1];PF13692.1|Glyco_trans_1_4[Glycosyl transferases group 1]	0.0194586	0.019235
MMRL2647	848794397	CNBG_4747	hypothetical protein	sc13	24139	25650	-	PF12752.2|SUZ[SUZ domain]	0.0210375	0.0207958
MMRL2647	848797111	CNBG_3576	quinone oxidoreductase	sc8	673629	674471	+	PF00107.21|ADH_zinc_N[Zinc-binding dehydrogenase];PF08240.7|ADH_N[Alcohol dehydrogenase GroES-like domain];PF13602.1|ADH_zinc_N_2[Zinc-binding dehydrogenase]	0.0211459	0.020903
MMRL2647	848798857	CNBG_5168	hypothetical protein	sc14	631845	633104	+	PF00070.22|Pyr_redox[Pyridine nucleotide-disulphide oxidoreductase];PF07992.9|Pyr_redox_2[Pyridine nucleotide-disulphide oxidoreductase]	0.0237557	0.0234828
MMRL2647	848799248	CNBG_9290	hypothetical protein	sc6	862949	865050	-	PF11951.3|Fungal_trans_2[Fungal specific transcription factor domain];PF00172.13|Zn_clus[Fungal Zn(2)-Cys(6) binuclear cluster domain]	0.0237557	0.0234828
MMRL2647	848794414	CNBG_5666	hypothetical protein	sc17	173321	175447	+	.	0.0255268	0.0252335
MMRL2647	848792910	CNBG_2763	mitochondrial import inner membrane translocase subunit	sc6	750577	751571	-	PF02466.14|Tim17[Tim17/Tim22/Tim23/Pmp24 family]	0.0255268	0.0252335
MMRL2647	848794981	CNBG_2770	hypothetical protein	sc6	768293	771296	-	PF00641.13|zf-RanBP[Zn-finger in Ran binding protein and others]	0.0259591	0.0256608
MMRL2647	848796771	CNBG_2902	hypothetical protein	sc6	1132957	1136493	+	PF02752.17|Arrestin_C[Arrestin (or S-antigen), C-terminal domain];PF00339.24|Arrestin_N[Arrestin (or S-antigen), N-terminal domain]	0.0269266	0.0266172
MMRL2647	848796480	CNBG_2405	hypothetical protein	sc5	1009392	1011176	-	PF03847.8|TFIID_20kDa[Transcription initiation factor TFIID subunit A]	0.0292691	0.0289328
MMRL2647	848793625	CNBG_5779	telomere maintenance protein	sc19	73842	77868	-	PF14259.1|RRM_6[RNA recognition motif (a.k.a. RRM, RBD, or RNP domain)];PF00076.17|RRM_1[RNA recognition motif. (a.k.a. RRM, RBD, or RNP domain)]	0.0305382	0.0301873
MMRL2647	848794974	CNBG_4749	asparaginase	sc13	27333	28703	+	PF00710.15|Asparaginase[Asparaginase]	0.0342062	0.0338132
MMRL2647	848795121	CNBG_9574	cyclin	sc15	197091	198791	+	PF00134.18|Cyclin_N[Cyclin, N-terminal domain];PF02984.14|Cyclin_C[Cyclin, C-terminal domain]	0.0346351	0.0342372
MMRL2647	848797286	CNBG_4215	hypothetical protein	sc9	626958	628851	-	PF00010.21|HLH[Helix-loop-helix DNA-binding domain]	0.0349211	0.0345199
MMRL2647	848798171	CNBG_4377	hypothetical protein	sc11	350227	354129	-	PF03810.14|IBN_N[Importin-beta N-terminal domain]	0.0349211	0.0345199
MMRL2647	848795515	CNBG_9466	hypothetical protein	sc11	482172	484138	+	.	0.0376012	0.0371692
MMRL2647	848793879	CNBG_1033	hypothetical protein	sc2	1325938	1328287	-	PF07690.11|MFS_1[Major Facilitator Superfamily]	0.0381953	0.0377564
MMRL2647	848794316	CNBG_1009	hypothetical protein	sc2	1249682	1252866	+	PF00397.21|WW[WW domain]	0.0381953	0.0377564
MMRL2647	848795305	CNBG_2808	peroxisomal 2,4-dienoyl-CoA reductase	sc6	878864	880058	-	PF13561.1|adh_short_C2[Enoyl-(Acyl carrier protein) reductase];PF08659.5|KR[KR domain];PF00106.20|adh_short[short chain dehydrogenase]	0.038291	0.0378511
MMRL2647	848794608	CNBG_2252	ligand-regulated transcription factor	sc5	613646	616939	+	PF00649.13|Copper-fist[Copper fist DNA binding domain]	0.0392865	0.0388351
MMRL2647	848797677	CNBG_3297	hypothetical protein	sc7	1061559	1063689	-	PF07690.11|MFS_1[Major Facilitator Superfamily];PF05978.11|UNC-93[Ion channel regulatory protein UNC-93]	0.0436513	0.0431498
MMRL2647	848793939	CNBG_4099	hypothetical protein	sc9	314306	315268	+	PF03364.15|Polyketide_cyc[Polyketide cyclase / dehydrase and lipid transport]	0.0453275	0.0448068
MMRL2647	848798422	CNBG_2119	hypothetical protein	sc5	256303	257474	-	PF00397.21|WW[WW domain]	0.0475553	0.047009
MMRL2647	848796305	CNBG_2477	hypothetical protein	sc5	1216254	1217156	+	PF04603.7|Mog1[Ran-interacting Mog1 protein]	0.0475553	0.047009
MMRL2647	848793936	CNBG_2121	1-alkyl-2-acetylglycerophosphocholine esterase	sc5	259814	261363	-	PF12697.2|Abhydrolase_6[Alpha/beta hydrolase family];PF03403.8|PAF-AH_p_II[Platelet-activating factor acetylhydrolase, isoform II];PF12695.2|Abhydrolase_5[Alpha/beta hydrolase family]	0.0493993	0.0488317
MMRL2647	848794359	CNBG_4044	hypothetical protein	sc9	186208	188431	+	.	0.0493993	0.0488317
Ru294	848794481	CNBG_2885	protein HIR1	sc6	1082152	1085443	-	PF07569.6|Hira[TUP1-like enhancer of split];PF00400.27|WD40[WD domain, G-beta repeat]	6.20378e-15	6.11829e-15
Ru294	848795897	CNBG_1652	protein CFT1	sc4	222057	227320	+	PF10433.4|MMS1_N[Mono-functional DNA-alkylating methyl methanesulfonate N-term];PF03178.10|CPSF_A[CPSF A subunit region]	3.93258e-08	3.87839e-08
Ru294	848796419	CNBG_1031	hypothetical protein	sc2	1321910	1322677	-	.	8.76956e-08	8.64872e-08
Ru294	848796124	CNBG_0166	cohesin complex subunit psm1	sc1	460946	465833	-	PF02463.14|SMC_N[RecF/RecN/SMC N terminal domain];PF13555.1|AAA_29[P-loop containing region of AAA domain];PF06470.8|SMC_hinge[SMC proteins Flexible Hinge Domain]	9.80101e-08	9.66595e-08
Ru294	848795387	CNBG_4829	cardiolipin synthase	sc13	275886	277156	+	PF01066.16|CDP-OH_P_transf[CDP-alcohol phosphatidyltransferase]	1.15727e-06	1.14132e-06
Ru294	848794810	CNBG_1420	hypothetical protein	sc3	984206	987836	+	.	1.34291e-06	1.32441e-06
Ru294	848797473	CNBG_3551	tRNA (guanine(9)-N1)-methyltransferase	sc8	603792	605151	+	PF01746.16|tRNA_m1G_MT[tRNA (Guanine-1)-methyltransferase]	2.02143e-06	1.99357e-06
Ru294	848795145	CNBG_1214	hypothetical protein	sc3	403031	404235	-	PF02114.11|Phosducin[Phosducin]	2.96693e-06	2.92604e-06
Ru294	848793486	CNBG_0558	VHS domain-containing protein	sc2	36253	38189	-	PF00790.14|VHS[VHS domain];PF03127.9|GAT[GAT domain]	2.52795e-05	2.49312e-05
Ru294	848793739	CNBG_4819	hypothetical protein	sc13	243954	245328	+	.	3.02133e-05	2.9797e-05
Ru294	848794842	CNBG_1023	Mob1 family protein	sc2	1299044	1301154	-	PF03637.12|Mob1_phocein[Mob1/phocein family]	3.44288e-05	3.39544e-05
Ru294	848795937	CNBG_0436	hypothetical protein	sc1	1220164	1220830	-	.	3.44288e-05	3.39544e-05
Ru294	848796848	CNBG_1135	hypothetical protein	sc3	151094	152878	-	PF00652.17|Ricin_B_lectin[Ricin-type beta-trefoil lectin domain]	8.20532e-05	8.09226e-05
Ru294	848795229	CNBG_4334	DNA repair protein rad18	sc11	230795	232223	+	PF00097.20|zf-C3HC4[Zinc finger, C3HC4 type (RING finger)];PF13923.1|zf-C3HC4_2[Zinc finger, C3HC4 type (RING finger)];PF13920.1|zf-C3HC4_3[Zinc finger, C3HC4 type (RING finger)];PF15227.1|zf-C3HC4_4[zinc finger of C3HC4-type, RING];PF13639.1|zf-RING_2[Ring finger domain];PF02037.22|SAP[SAP domain]	0.000324554	0.000320082
Ru294	848794194	CNBG_6186	hypothetical protein	sc24	31670	36875	-	.	0.000377763	0.000372558
Ru294	848794887	CNBG_2653	hypothetical protein	sc6	454592	456204	+	.	0.000455591	0.000449313
Ru294	848797746	CNBG_0527	calcium/proton exchanger	sc1	1458509	1460891	+	TIGR00378[cax: calcium/proton exchanger];PF01699.19|Na_Ca_ex[Sodium/calcium exchanger protein]	0.000543173	0.000535688
Ru294	848793859	CNBG_3299	hypothetical protein	sc7	1068855	1070579	+	PF02338.14|OTU[OTU-like cysteine protease]	0.000543173	0.000535688
Ru294	848796152	CNBG_2219	nuclear protein	sc5	519637	522282	+	.	0.00102228	0.00100819
Ru294	848798649	CNBG_3548	hypothetical protein	sc8	595380	597438	+	.	0.00105824	0.00104365
Ru294	848797705	CNBG_1142	ATP-binding cassette transporter	sc3	173287	179991	+	PF00005.22|ABC_tran[ABC transporter];PF00664.18|ABC_membrane[ABC transporter transmembrane region]	0.00105824	0.00104365
Ru294	848794921	CNBG_3301	cytoplasmic protein	sc7	1074931	1077233	+	PF02538.9|Hydantoinase_B[Hydantoinase B/oxoprolinase]	0.00110527	0.00109004
Ru294	848795759	CNBG_1710	hypothetical protein	sc4	378765	380149	+	PF07859.8|Abhydrolase_3[alpha/beta hydrolase fold];PF00135.23|COesterase[Carboxylesterase family];PF12695.2|Abhydrolase_5[Alpha/beta hydrolase family]	0.00118459	0.00116827
Ru294	848798652	CNBG_4492	hypothetical protein	sc11	694302	695975	+	PF00107.21|ADH_zinc_N[Zinc-binding dehydrogenase];PF08240.7|ADH_N[Alcohol dehydrogenase GroES-like domain]	0.00118459	0.00116827
Ru294	848795961	CNBG_5969	ATP-dependent RNA helicase DOB1	sc20	95529	99069	-	PF08148.7|DSHCT[DSHCT (NUC185) domain];PF00271.26|Helicase_C[Helicase conserved C-terminal domain];PF13234.1|rRNA_proc-arch[rRNA-processing arch domain];PF00270.24|DEAD[DEAD/DEAH box helicase]	0.00118459	0.00116827
Ru294	848797430	CNBG_3376	hypothetical protein	sc8	165317	167570	+	.	0.00150113	0.00148045
Ru294	848798788	CNBG_0992	hypothetical protein	sc2	1198478	1199968	+	.	0.00150113	0.00148045
Ru294	848793712	CNBG_5546	hypothetical protein	sc16	405181	407230	-	.	0.00150113	0.00148045
Ru294	848794501	CNBG_1596	hypothetical protein	sc4	53339	54777	-	PF00781.19|DAGK_cat[Diacylglycerol kinase catalytic domain]	0.00151133	0.00149051
Ru294	848794413	CNBG_5624	hypothetical protein	sc17	60330	63554	-	PF08642.5|Rxt3[Histone deacetylation protein Rxt3]	0.00158262	0.00156082
Ru294	848794056	CNBG_4980	CAMK/CAMKL protein kinase	sc14	74881	78985	-	PF00069.20|Pkinase[Protein kinase domain];PF07714.12|Pkinase_Tyr[Protein tyrosine kinase]	0.00165253	0.00162976
Ru294	848799217	CNBG_4490	hypothetical protein	sc11	685883	687694	-	.	0.00170039	0.00167696
Ru294	848795335	CNBG_4991	nucleolar protein 4	sc14	124062	127365	-	PF14259.1|RRM_6[RNA recognition motif (a.k.a. RRM, RBD, or RNP domain)];PF00076.17|RRM_1[RNA recognition motif. (a.k.a. RRM, RBD, or RNP domain)]	0.0018865	0.00186051
Ru294	848794919	CNBG_3014	endopeptidase	sc7	235817	238401	+	PF00026.18|Asp[Eukaryotic aspartyl protease]	0.00365209	0.00360177
Ru294	848794219	CNBG_1570	hypothetical protein	sc3	1383549	1384625	+	.	0.0042909	0.00423177
Ru294	848797674	CNBG_3304	hypothetical protein	sc7	1086927	1089120	+	PF10022.4|DUF2264[Uncharacterized protein conserved in bacteria (DUF2264)]	0.00483559	0.00476896
Ru294	848797572	CNBG_5820	hypothetical protein	sc19	185911	187059	-	PF12586.3|DUF3760[Protein of unknown function (DUF3760)]	0.00483559	0.00476896
Ru294	848798412	CNBG_1639	hypothetical protein	sc4	193680	196958	-	.	0.00488078	0.00481353
Ru294	848794571	CNBG_5459	potassium channel protein	sc16	206989	209804	-	PF07885.11|Ion_trans_2[Ion channel]	0.00505694	0.00498726
Ru294	848793153	CNBG_4894	hypothetical protein	sc13	469428	472923	+	.	0.0055044	0.00542855
Ru294	848794637	CNBG_4782	hypothetical protein	sc13	131387	132637	-	.	0.0055044	0.00542855
Ru294	848796331	CNBG_5176	hypothetical protein	sc15	10886	13768	-	.	0.00594297	0.00586108
Ru294	848792823	CNBG_3011	hypothetical protein	sc7	228291	230625	-	.	0.00616938	0.00608437
Ru294	848798450	CNBG_3724	hypothetical protein	sc10	10128	12824	+	PF04082.13|Fungal_trans[Fungal specific transcription factor domain];PF00172.13|Zn_clus[Fungal Zn(2)-Cys(6) binuclear cluster domain]	0.00852094	0.00840353
Ru294	848794959	CNBG_1408	hypothetical protein	sc3	956236	958194	+	.	0.0117467	0.0115849
Ru294	848797032	CNBG_5508	Gly-Xaa carboxypeptidase	sc16	320329	322720	+	PF01546.23|Peptidase_M20[Peptidase family M20/M25/M40];PF07687.9|M20_dimer[Peptidase dimerisation domain]	0.0128918	0.0127142
Ru294	848797866	CNBG_1886	hypothetical protein	sc4	872741	877002	+	.	0.0128918	0.0127142
Ru294	848795068	CNBG_6012	hypothetical protein	sc20	208885	210898	+	PF08637.5|NCA2[ATP synthase regulation protein NCA2]	0.0128918	0.0127142
Ru294	848796549	CNBG_3213	homoaconitase, mitochondrial	sc7	807002	809387	-	TIGR00139[h_aconitase: homoaconitase];PF00330.15|Aconitase[Aconitase family (aconitate hydratase)];PF00694.14|Aconitase_C[Aconitase C-terminal domain]	0.0130021	0.0128229
Ru294	848796313	CNBG_4223	hypothetical protein	sc9	656699	659510	-	.	0.0171589	0.0169224
Ru294	848792902	CNBG_3296	solute carrier family 25 (mitochondrial aspartate/glutamate transporter), member 12/13	sc7	1057910	1061315	+	PF13202.1|EF-hand_5[EF hand];PF13833.1|EF-hand_8[EF-hand domain pair];PF00153.22|Mito_carr[Mitochondrial carrier protein];PF13499.1|EF-hand_7[EF-hand domain pair];PF13405.1|EF-hand_6[EF-hand domain];PF00036.27|EF-hand_1[EF hand]	0.0178034	0.0175581
Ru294	848798292	CNBG_2884	ariadne-1	sc6	1079349	1081221	-	PF13923.1|zf-C3HC4_2[Zinc finger, C3HC4 type (RING finger)];PF00097.20|zf-C3HC4[Zinc finger, C3HC4 type (RING finger)];PF01485.16|IBR[IBR domain]	0.0178034	0.0175581
Ru294	848798404	CNBG_2945	extensin	sc7	31511	33512	-	.	0.0178034	0.0175581
Ru294	848795448	CNBG_0610	hypothetical protein	sc2	157244	158317	-	.	0.0178034	0.0175581
Ru294	848797326	CNBG_1566	glutathione transferase	sc3	1371611	1372977	+	.	0.0178034	0.0175581
Ru294	848795271	CNBG_4735	condensin complex subunit 2	sc12	685914	689029	+	PF05786.9|Cnd2[Condensin complex subunit 2]	0.0178034	0.0175581
Ru294	848796030	CNBG_3833	cystathionine gamma-synthase	sc10	336968	339116	-	PF01053.15|Cys_Met_Meta_PP[Cys/Met metabolism PLP-dependent enzyme]	0.0182617	0.0180101
Ru294	848798787	CNBG_9637	hypothetical protein	sc19	265618	267079	-	PF08659.5|KR[KR domain];PF13561.1|adh_short_C2[Enoyl-(Acyl carrier protein) reductase];PF00106.20|adh_short[short chain dehydrogenase]	0.0204753	0.0201931
Ru294	848794142	CNBG_1810	cytoplasmic protein	sc4	656377	658630	+	PF02582.9|DUF155[Uncharacterised ACR, YagE family COG1723]	0.0211576	0.020866
Ru294	848795191	CNBG_1660	pre-mRNA-splicing factor 18	sc4	254535	255732	-	PF02840.10|Prp18[Prp18 domain];PF08799.6|PRP4[pre-mRNA processing factor 4 (PRP4) like]	0.0264221	0.0260581
Ru294	848793867	CNBG_6195	tRNA (guanine-N(7)-)-methyltransferase	sc24	57961	59378	+	TIGR00091[TIGR00091: tRNA (guanine-N(7)-)-methyltransferase];PF02390.12|Methyltransf_4[Putative methyltransferase]	0.0294708	0.0290647
Ru294	848796377	CNBG_5710	hypothetical protein	sc17	319078	319804	-	PF01569.16|PAP2[PAP2 superfamily]	0.0305844	0.0301629
Ru294	848793953	CNBG_3680	hypothetical protein	sc8	951102	952299	-	.	0.0305844	0.0301629
Ru294	848794088	CNBG_9215	DNA repair protein	sc5	373733	374931	-	TIGR00598[rad14: DNA repair protein];PF05181.7|XPA_C[XPA protein C-terminus]	0.0305844	0.0301629
Ru294	848795713	CNBG_4756	hypothetical protein	sc13	45756	47784	-	PF11735.3|CAP59_mtransfer[Cryptococcal mannosyltransferase 1]	0.0311266	0.0306977
Ru294	848792834	CNBG_9091	alpha-1,2-mannosyltransferase	sc2	1414981	1417828	-	PF00534.15|Glycos_transf_1[Glycosyl transferases group 1];PF13692.1|Glyco_trans_1_4[Glycosyl transferases group 1]	0.0314432	0.0310099
Ru294	848796902	CNBG_6141	hypothetical protein	sc23	847	3981	-	PF01544.13|CorA[CorA-like Mg2+ transporter protein]	0.0326047	0.0321555
Ru294	848794454	CNBG_9542	hypothetical protein	sc13	626837	627944	+	.	0.0338768	0.03341
Ru294	848797522	CNBG_4964	1,3-beta-glucan synthase component FKS1	sc14	31043	37016	-	PF02364.10|Glucan_synthase[1,3-beta-glucan synthase component];PF14288.1|FKS1_dom1[1,3-beta-glucan synthase subunit FKS1, domain-1]	0.0344963	0.034021
Ru294	848794608	CNBG_2252	ligand-regulated transcription factor	sc5	613646	616939	+	PF00649.13|Copper-fist[Copper fist DNA binding domain]	0.0344963	0.034021
Ru294	848795643	CNBG_2781	exodeoxyribonuclease III	sc6	797779	799878	+	PF14529.1|Exo_endo_phos_2[Endonuclease-reverse transcriptase];PF03372.18|Exo_endo_phos[Endonuclease/Exonuclease/phosphatase family];TIGR00633[xth: exodeoxyribonuclease III (xth)]	0.0344963	0.034021
Ru294	848796273	CNBG_3127	cysteine protease ATG4	sc7	554658	558475	-	PF03416.14|Peptidase_C54[Peptidase family C54]	0.0344963	0.034021
Ru294	848793064	CNBG_3249	serine/threonine protein kinase	sc7	910098	913485	-	PF00924.13|MS_channel[Mechanosensitive ion channel]	0.0361246	0.0356268
Ru294	848793769	CNBG_1133	calcineurin-binding protein	sc3	146262	147068	-	PF04847.7|Calcipressin[Calcipressin]	0.0363296	0.035829
Ru294	848798354	CNBG_2991	hypothetical protein	sc7	166391	167704	-	.	0.0363296	0.035829
Ru294	848793335	CNBG_1984	pyruvate dehydrogenase (acetyl-transferring) E1 component, alpha subunit	sc4	1162275	1164102	+	PF00676.15|E1_dh[Dehydrogenase E1 component];PF13292.1|DXP_synthase_N[1-deoxy-D-xylulose-5-phosphate synthase];TIGR03182[PDH_E1_alph_y: pyruvate dehydrogenase (acetyl-transferring) E1 component, alpha subunit]	0.0363296	0.035829
Ru294	848798659	CNBG_1228	phosphoribosylaminoimidazolecarboxamide formyltransferase/IMP cyclohydrolase	sc3	434875	436914	-	PF02142.17|MGS[MGS-like domain];PF01808.13|AICARFT_IMPCHas[AICARFT/IMPCHase bienzyme];TIGR00355[purH: phosphoribosylaminoimidazolecarboxamide formyltransferase/IMP cyclohydrolase]	0.0363296	0.035829
Ru294	848794226	CNBG_1167	hypothetical protein	sc3	259973	261385	+	PF09365.5|DUF2461[Conserved hypothetical protein (DUF2461)]	0.0363296	0.035829
Ru294	848797286	CNBG_4215	hypothetical protein	sc9	626958	628851	-	PF00010.21|HLH[Helix-loop-helix DNA-binding domain]	0.0392188	0.0386784
Ru294	848795300	CNBG_2948	hypothetical protein	sc7	38124	38774	-	.	0.0394255	0.0388822
Ru294	848795843	CNBG_9161	hypothetical protein	sc4	177909	179521	+	.	0.0394255	0.0388822
Ru294	848793078	CNBG_1154	CCR4-NOT transcriptional complex subunit CAF120	sc3	221315	225915	-	.	0.0396109	0.0390651
Ru294	848792888	CNBG_0812	hypothetical protein	sc2	702941	704060	+	.	0.0396109	0.0390651
Ru294	848793378	CNBG_1352	hypothetical protein	sc3	796281	796897	-	PF09282.5|Mago-bind[Mago binding]	0.0405331	0.0399745
Ru294	848797288	CNBG_5573	hsp60-like protein	sc16	480375	482516	+	PF00118.19|Cpn60_TCP1[TCP-1/cpn60 chaperonin family];TIGR02348[GroEL: chaperonin GroL]	0.0405331	0.0399745
Ru294	848795729	CNBG_2126	hypothetical protein	sc5	269227	271199	+	.	0.0405331	0.0399745
Ru294	848795891	CNBG_4246	ATP-dependent rRNA helicase SPB4	sc11	979	3436	-	PF00271.26|Helicase_C[Helicase conserved C-terminal domain];PF13959.1|DUF4217[Domain of unknown function (DUF4217)];PF00270.24|DEAD[DEAD/DEAH box helicase]	0.0406947	0.0401339
Ru294	848795621	CNBG_0560	solute carrier family 31 (copper transporter), member 1	sc2	40294	41041	-	PF04145.10|Ctr[Ctr copper transporter family]	0.0432236	0.0426281
Ru294	848797870	CNBG_1949	hypothetical protein	sc4	1048271	1048819	-	.	0.0434482	0.0428495
Ru294	848793363	CNBG_3521	hypothetical protein	sc8	524154	524858	-	.	0.0452084	0.0445854
Ru294	848798195	CNBG_0968	hypothetical protein	sc2	1148451	1149449	+	.	0.0457693	0.0451386
Ru294	848795780	CNBG_1736	syntaxin 18	sc4	455519	456797	+	PF10496.4|Syntaxin-18_N[SNARE-complex protein Syntaxin-18 N-terminus]	0.0463628	0.045724
Ru294	848797218	CNBG_1938	pre-mRNA-processing factor 40	sc4	1019005	1021461	+	PF00397.21|WW[WW domain];PF01846.14|FF[FF domain]	0.0494347	0.0487535
Ru294	848794383	CNBG_3184	flavonol synthase	sc7	721216	722720	-	PF14226.1|DIOX_N[non-haem dioxygenase in morphine synthesis N-terminal];PF03171.15|2OG-FeII_Oxy[2OG-Fe(II) oxygenase superfamily]	0.0499152	0.0492274
VGI_without_Ru294	848796126	CNBG_0630	nuclear pore complex protein Nup160	sc2	206994	210846	-	PF11715.3|Nup160[Nucleoporin Nup120/160]	2.99887e-21	2.407e-21
VGI_without_Ru294	848792812	CNBG_9472	hypothetical protein	sc11	657317	662472	+	PF04082.13|Fungal_trans[Fungal specific transcription factor domain]	1.52406e-20	1.22327e-20
VGI_without_Ru294	848794359	CNBG_4044	hypothetical protein	sc9	186208	188431	+	.	2.41979e-19	1.94222e-19
VGI_without_Ru294	848798123	CNBG_4389	meiotic recombination protein SPO11	sc11	381748	383957	-	PF04406.9|TP6A_N[Type IIB DNA topoisomerase]	2.65547e-15	2.13138e-15
VGI_without_Ru294	848795236	CNBG_1610	topoisomerase 1-associated factor 1	sc4	104878	109109	-	PF04821.9|TIMELESS[Timeless protein]	2.68797e-15	2.15747e-15
VGI_without_Ru294	848792792	CNBG_4200	hypothetical protein	sc9	591583	593668	-	.	2.68797e-15	2.15747e-15
VGI_without_Ru294	848797062	CNBG_2880	hypothetical protein	sc6	1063495	1065783	-	PF07000.6|DUF1308[Protein of unknown function (DUF1308)]	8.65331e-15	6.94548e-15
VGI_without_Ru294	848796015	CNBG_2805	cytoplasmic protein	sc6	867899	875493	+	PF14429.1|DOCK-C2[C2 domain in Dock180 and Zizimin proteins];PF06920.8|Ded_cyto[Dedicator of cytokinesis]	1.19129e-13	9.56178e-14
VGI_without_Ru294	848794501	CNBG_1596	hypothetical protein	sc4	53339	54777	-	PF00781.19|DAGK_cat[Diacylglycerol kinase catalytic domain]	2.48879e-13	1.9976e-13
VGI_without_Ru294	848796374	CNBG_5958	phosphatidate phosphatase LPIN	sc20	67081	71038	+	PF08235.8|LNS2[LNS2 (Lipin/Ned1/Smp2)];PF04571.9|Lipin_N[lipin, N-terminal conserved region]	1.34374e-12	1.07854e-12
VGI_without_Ru294	848797681	CNBG_2813	hypothetical protein	sc6	884569	885657	-	.	1.86881e-12	1.49998e-12
VGI_without_Ru294	848797173	CNBG_1980	hypothetical protein	sc4	1151010	1153464	-	.	1.86881e-12	1.49998e-12
VGI_without_Ru294	848798570	CNBG_9363	vacuolar membrane protein	sc8	392998	394788	+	PF12400.3|DUF3661[Vaculolar membrane protein]	2.22739e-12	1.78779e-12
VGI_without_Ru294	848798796	CNBG_4491	hypothetical protein	sc11	691588	693496	-	PF07690.11|MFS_1[Major Facilitator Superfamily];TIGR00879[SP: MFS transporter, sugar porter (SP) family];PF00083.19|Sugar_tr[Sugar (and other) transporter]	2.31288e-12	1.85641e-12
VGI_without_Ru294	848794783	CNBG_5103	hypothetical protein	sc14	419860	423255	+	PF01302.20|CAP_GLY[CAP-Gly domain]	1.48614e-11	1.19284e-11
VGI_without_Ru294	848794741	CNBG_2461	alpha-1,3-glucan synthase	sc5	1165354	1173325	+	PF00128.19|Alpha-amylase[Alpha amylase, catalytic domain];PF08323.6|Glyco_transf_5[Starch synthase catalytic domain];PF00534.15|Glycos_transf_1[Glycosyl transferases group 1];PF13692.1|Glyco_trans_1_4[Glycosyl transferases group 1]	2.52306e-11	2.02511e-11
VGI_without_Ru294	848797347	CNBG_0503	hypothetical protein	sc1	1388592	1393546	+	.	3.69889e-11	2.96887e-11
VGI_without_Ru294	848793806	CNBG_9471	chromosome transmission fidelity protein 18	sc11	646397	649679	-	PF00004.24|AAA[ATPase family associated with various cellular activities (AAA)];PF07728.9|AAA_5[AAA domain (dynein-related subfamily)]	3.69889e-11	2.96887e-11
VGI_without_Ru294	848797866	CNBG_1886	hypothetical protein	sc4	872741	877002	+	.	4.27355e-11	3.43011e-11
VGI_without_Ru294	848798620	CNBG_1580	glycosyl hydrolase family 88	sc4	3421	5299	+	PF07470.8|Glyco_hydro_88[Glycosyl Hydrolase Family 88]	4.60928e-11	3.69958e-11
VGI_without_Ru294	848794595	CNBG_3751	hypothetical protein	sc10	95673	101218	-	PF08174.6|Anillin[Cell division protein anillin]	5.5966e-11	4.49205e-11
VGI_without_Ru294	848793281	CNBG_3872	nucleolar protein 12	sc10	444989	447075	-	PF14259.1|RRM_6[RNA recognition motif (a.k.a. RRM, RBD, or RNP domain)];PF00076.17|RRM_1[RNA recognition motif. (a.k.a. RRM, RBD, or RNP domain)]	5.5966e-11	4.49205e-11
VGI_without_Ru294	848792782	CNBG_5926	hypothetical protein	sc18	269464	271549	-	.	3.30263e-10	2.65082e-10
VGI_without_Ru294	848795072	CNBG_5739	phytanoyl-CoA dioxygenase	sc17	407875	409318	-	PF05721.8|PhyH[Phytanoyl-CoA dioxygenase (PhyH)]	4.55195e-10	3.65357e-10
VGI_without_Ru294	848793393	CNBG_4711	hypothetical protein	sc12	617674	621619	+	.	6.05596e-10	4.86075e-10
VGI_without_Ru294	848795228	CNBG_4390	nucleolar complex protein 2	sc11	384390	386853	+	PF03715.8|Noc2[Noc2p family]	6.86642e-10	5.51125e-10
VGI_without_Ru294	848798419	CNBG_1976	hypothetical protein	sc4	1138174	1141422	-	PF02765.12|POT1[Telomeric single stranded DNA binding POT1/CDC13]	8.23945e-10	6.6133e-10
VGI_without_Ru294	848798723	CNBG_1991	hypothetical protein	sc4	1184002	1185824	+	.	8.3774e-10	6.72402e-10
VGI_without_Ru294	848795076	CNBG_9614	iron regulator 1	sc17	260781	264921	-	PF00320.22|GATA[GATA zinc finger]	9.99595e-10	8.02313e-10
VGI_without_Ru294	848798278	CNBG_2189	Gly-Xaa carboxypeptidase	sc5	440095	442536	-	PF01546.23|Peptidase_M20[Peptidase family M20/M25/M40];PF07687.9|M20_dimer[Peptidase dimerisation domain]	1.26461e-09	1.01503e-09
VGI_without_Ru294	848793294	CNBG_2281	phospholipid binding protein	sc5	695468	698895	+	PF14604.1|SH3_9[Variant SH3 domain];PF07653.12|SH3_2[Variant SH3 domain];PF00169.24|PH[PH domain];PF00018.23|SH3_1[SH3 domain]	1.46968e-09	1.17962e-09
VGI_without_Ru294	848798667	CNBG_2944	tartrate transporter	sc7	29070	31103	+	PF07690.11|MFS_1[Major Facilitator Superfamily]	2.60229e-09	2.0887e-09
VGI_without_Ru294	848796549	CNBG_3213	homoaconitase, mitochondrial	sc7	807002	809387	-	TIGR00139[h_aconitase: homoaconitase];PF00330.15|Aconitase[Aconitase family (aconitate hydratase)];PF00694.14|Aconitase_C[Aconitase C-terminal domain]	2.86309e-09	2.29803e-09
VGI_without_Ru294	848794972	CNBG_3136	hypothetical protein	sc7	589425	593010	+	PF00515.23|TPR_1[Tetratricopeptide repeat];PF07719.12|TPR_2[Tetratricopeptide repeat]	4.73603e-09	3.80132e-09
VGI_without_Ru294	848795999	CNBG_5771	hypothetical protein	sc19	54268	58389	-	PF08638.6|Med14[Mediator complex subunit MED14]	5.30061e-09	4.25447e-09
VGI_without_Ru294	848794497	CNBG_0778	high-affinity cell membrane calcium channel	sc2	595245	602772	+	PF00520.26|Ion_trans[Ion transport protein]	5.55649e-09	4.45985e-09
VGI_without_Ru294	848798668	CNBG_2713	exocyst complex component EXO84	sc6	626782	629227	-	.	6.65295e-09	5.33991e-09
VGI_without_Ru294	848797990	CNBG_3234	hypothetical protein	sc7	867284	868210	-	.	9.91185e-09	7.95563e-09
VGI_without_Ru294	848793490	CNBG_5705	F-box and leucine-rich repeat protein GRR1	sc17	304319	306625	-	PF13516.1|LRR_6[Leucine Rich repeat];PF12937.2|F-box-like[F-box-like]	9.91185e-09	7.95563e-09
VGI_without_Ru294	848798705	CNBG_9423	hypothetical protein	sc10	68271	68987	-	.	9.91185e-09	7.95563e-09
VGI_without_Ru294	848797865	CNBG_1983	hypothetical protein	sc4	1157239	1161588	-	.	9.92462e-09	7.96588e-09
VGI_without_Ru294	848797377	CNBG_4827	hypothetical protein	sc13	266672	270514	+	.	1.20514e-08	9.67294e-09
VGI_without_Ru294	848798602	CNBG_3305	MRS7 family protein	sc7	1089835	1092564	-	PF07766.8|LETM1[LETM1-like protein]	1.69413e-08	1.35977e-08
VGI_without_Ru294	848793851	CNBG_3065	TBC1 domain family member 5	sc7	371367	374591	+	PF00566.13|RabGAP-TBC[Rab-GTPase-TBC domain]	3.96469e-08	3.18222e-08
VGI_without_Ru294	848795132	CNBG_2476	hypothetical protein	sc5	1213640	1214794	+	PF01161.15|PBP[Phosphatidylethanolamine-binding protein]	4.47917e-08	3.59516e-08
VGI_without_Ru294	848796256	CNBG_2426	alpha-1,3-mannosyltransferase CMT1	sc5	1069389	1071003	-	PF11735.3|CAP59_mtransfer[Cryptococcal mannosyltransferase 1]	4.50745e-08	3.61785e-08
VGI_without_Ru294	848798865	CNBG_9429	hypothetical protein	sc10	193331	194138	+	.	5.17453e-08	4.15328e-08
VGI_without_Ru294	848797261	CNBG_6106	DNA repair and recombination protein RAD52	sc22	34165	36359	-	PF04098.10|Rad52_Rad22[Rad52/22 family double-strand break repair protein]	6.37936e-08	5.12032e-08
VGI_without_Ru294	848792944	CNBG_2905	hypothetical protein	sc6	1143369	1144709	-	PF13540.1|RCC1_2[Regulator of chromosome condensation (RCC1) repeat]	7.88136e-08	6.32589e-08
VGI_without_Ru294	848798412	CNBG_1639	hypothetical protein	sc4	193680	196958	-	.	8.11225e-08	6.51121e-08
VGI_without_Ru294	848792798	CNBG_3922	hypothetical protein	sc10	583816	585084	-	.	9.77632e-08	7.84685e-08
VGI_without_Ru294	848797037	CNBG_4615	sulfite reductase (NADPH) hemoprotein, beta-component	sc12	359270	363798	+	TIGR02041[CysI: sulfite reductase (NADPH) hemoprotein, beta-component];PF03460.12|NIR_SIR_ferr[Nitrite/Sulfite reductase ferredoxin-like half domain];PF01077.17|NIR_SIR[Nitrite and sulphite reductase 4Fe-4S domain];PF00258.20|Flavodoxin_1[Flavodoxin]	9.77632e-08	7.84685e-08
VGI_without_Ru294	848796092	CNBG_1794	hypothetical protein	sc4	615474	617866	-	.	1.0051e-07	8.06729e-08
VGI_without_Ru294	848795387	CNBG_4829	cardiolipin synthase	sc13	275886	277156	+	PF01066.16|CDP-OH_P_transf[CDP-alcohol phosphatidyltransferase]	1.03656e-07	8.3198e-08
VGI_without_Ru294	848796414	CNBG_0619	superkiller protein 3	sc2	175666	180860	+	PF13371.1|TPR_9[Tetratricopeptide repeat];PF13181.1|TPR_8[Tetratricopeptide repeat];PF13414.1|TPR_11[TPR repeat];PF07719.12|TPR_2[Tetratricopeptide repeat];PF00515.23|TPR_1[Tetratricopeptide repeat];PF13432.1|TPR_16[Tetratricopeptide repeat];PF13174.1|TPR_6[Tetratricopeptide repeat];PF14559.1|TPR_19[Tetratricopeptide repeat];PF13176.1|TPR_7[Tetratricopeptide repeat]	1.03656e-07	8.3198e-08
VGI_without_Ru294	848796556	CNBG_4391	alpha-glucosidase	sc11	388361	392487	+	PF01055.21|Glyco_hydro_31[Glycosyl hydrolases family 31]	1.03656e-07	8.3198e-08
VGI_without_Ru294	848794647	CNBG_0971	hypothetical protein	sc2	1154956	1156285	-	PF04181.8|RPAP2_Rtr1[Rtr1/RPAP2 family]	1.04391e-07	8.37881e-08
VGI_without_Ru294	848798485	CNBG_5166	nucleoprotein TPR	sc14	620618	625326	+	.	1.05401e-07	8.45991e-08
VGI_without_Ru294	848796739	CNBG_0563	hypothetical protein	sc2	45141	49102	+	PF00566.13|RabGAP-TBC[Rab-GTPase-TBC domain]	1.05955e-07	8.50438e-08
VGI_without_Ru294	848794796	CNBG_2283	AP-1 complex subunit mu-1	sc5	700726	702494	-	PF00928.16|Adap_comp_sub[Adaptor complexes medium subunit family];PF01217.15|Clat_adaptor_s[Clathrin adaptor complex small chain]	1.0723e-07	8.60669e-08
VGI_without_Ru294	848794933	CNBG_3475	bloom syndrome protein	sc8	400688	404989	-	PF00271.26|Helicase_C[Helicase conserved C-terminal domain];PF00570.18|HRDC[HRDC domain];TIGR00614[recQ_fam: ATP-dependent DNA helicase, RecQ family];PF00270.24|DEAD[DEAD/DEAH box helicase];PF09382.5|RQC[RQC domain]	1.0723e-07	8.60669e-08
VGI_without_Ru294	848795643	CNBG_2781	exodeoxyribonuclease III	sc6	797779	799878	+	PF14529.1|Exo_endo_phos_2[Endonuclease-reverse transcriptase];PF03372.18|Exo_endo_phos[Endonuclease/Exonuclease/phosphatase family];TIGR00633[xth: exodeoxyribonuclease III (xth)]	1.16499e-07	9.35067e-08
VGI_without_Ru294	848796224	CNBG_3115	CAMK/CAMKL/GIN4 protein kinase	sc7	522646	525893	-	PF00069.20|Pkinase[Protein kinase domain];PF07714.12|Pkinase_Tyr[Protein tyrosine kinase]	1.4964e-07	1.20107e-07
VGI_without_Ru294	848797278	CNBG_4103	hypothetical protein	sc9	325474	329489	+	.	1.66391e-07	1.33552e-07
VGI_without_Ru294	848792773	CNBG_9578	hypothetical protein	sc15	443406	445232	-	.	1.66391e-07	1.33552e-07
VGI_without_Ru294	848793839	CNBG_1828	elongator complex protein 1	sc4	699673	704712	-	PF04762.7|IKI3[IKI3 family]	2.07846e-07	1.66825e-07
VGI_without_Ru294	848792839	CNBG_9584	hypothetical protein	sc15	520549	521939	+	.	2.37164e-07	1.90357e-07
VGI_without_Ru294	uniq_285	CNBG_9336	DNA ligase 4	sc7	707577	708623	+	PF00533.21|BRCT[BRCA1 C Terminus (BRCT) domain]	2.6849e-07	2.15501e-07
VGI_without_Ru294	848795856	CNBG_0328	hypothetical protein	sc1	926645	929007	+	PF00170.16|bZIP_1[bZIP transcription factor]	2.91438e-07	2.33919e-07
VGI_without_Ru294	848793125	CNBG_9156	zinc finger family protein	sc4	69157	74613	-	PF15411.1|PH_10[Pleckstrin homology domain]	3.65675e-07	2.93505e-07
VGI_without_Ru294	848792965	CNBG_3740	hypothetical protein	sc10	60962	64129	+	.	3.76094e-07	3.01867e-07
VGI_without_Ru294	848796761	CNBG_3750	mRNA-decapping enzyme subunit 2	sc10	92043	94836	-	PF00293.23|NUDIX[NUDIX domain];PF05026.8|DCP2[Dcp2, box A domain]	3.76094e-07	3.01867e-07
VGI_without_Ru294	848798566	CNBG_3741	hypothetical protein	sc10	64374	65435	-	.	4.38499e-07	3.51956e-07
VGI_without_Ru294	848792871	CNBG_3954	hypothetical protein	sc10	675654	678405	+	.	4.52147e-07	3.62911e-07
VGI_without_Ru294	848793763	CNBG_1568	transcriptional activator SPT7	sc3	1377389	1380178	-	.	4.6083e-07	3.6988e-07
VGI_without_Ru294	848796838	CNBG_1595	hypothetical protein	sc4	50609	51724	+	.	5.19095e-07	4.16645e-07
VGI_without_Ru294	848795336	CNBG_6037	guanyl nucleotide binding protein	sc21	40787	42259	+	.	5.19095e-07	4.16645e-07
VGI_without_Ru294	848797856	CNBG_0936	hypothetical protein	sc2	1042408	1044263	-	.	5.28424e-07	4.24133e-07
VGI_without_Ru294	848794189	CNBG_9669	hypothetical protein	sc23	31020	32421	-	.	5.46313e-07	4.38492e-07
VGI_without_Ru294	848794215	CNBG_1933	Atypical/ABC1 protein kinase	sc4	1005844	1008220	+	PF03109.11|ABC1[ABC1 family]	5.53091e-07	4.43932e-07
VGI_without_Ru294	848793180	CNBG_1875	tuftelin-interacting protein 11	sc4	839760	843194	+	PF12457.3|TIP_N[Tuftelin interacting protein N terminal];PF07842.7|GCFC[GC-rich sequence DNA-binding factor-like protein];PF01585.18|G-patch[G-patch domain]	6.59855e-07	5.29625e-07
VGI_without_Ru294	848793661	CNBG_5159	transportin-3	sc14	590461	593713	-	PF03810.14|IBN_N[Importin-beta N-terminal domain];PF08389.7|Xpo1[Exportin 1-like protein]	7.35577e-07	5.90402e-07
VGI_without_Ru294	848795633	CNBG_3040	hypothetical protein	sc7	308079	312274	+	.	7.35577e-07	5.90402e-07
VGI_without_Ru294	848798014	CNBG_1575	hypothetical protein	sc3	1393478	1394543	+	.	1.17852e-06	9.45922e-07
VGI_without_Ru294	848792900	CNBG_3214	tRNA-splicing endonuclease subunit Sen54	sc7	809551	811461	+	PF12928.2|tRNA_int_end_N2[tRNA-splicing endonuclease subunit sen54 N-term]	1.35415e-06	1.0869e-06
VGI_without_Ru294	848793608	CNBG_4034	hypothetical protein	sc9	160731	164280	+	PF01068.16|DNA_ligase_A_M[ATP dependent DNA ligase domain];PF04675.9|DNA_ligase_A_N[DNA ligase N terminus]	1.51087e-06	1.21269e-06
VGI_without_Ru294	848793364	CNBG_3577	hypothetical protein	sc8	675668	677764	+	.	1.56946e-06	1.25971e-06
VGI_without_Ru294	848794727	CNBG_5659	mitotic spindle assembly checkpoint protein MAD1	sc17	157445	159760	-	PF05557.8|MAD[Mitotic checkpoint protein]	1.60184e-06	1.2857e-06
VGI_without_Ru294	848793056	CNBG_1342	DNA ligase 1	sc3	768721	772030	+	PF04679.10|DNA_ligase_A_C[ATP dependent DNA ligase C terminal region];TIGR00574[dnl1: DNA ligase I, ATP-dependent (dnl1)];PF01068.16|DNA_ligase_A_M[ATP dependent DNA ligase domain];PF04675.9|DNA_ligase_A_N[DNA ligase N terminus]	1.63805e-06	1.31476e-06
VGI_without_Ru294	848794698	CNBG_3665	hypothetical protein	sc8	911324	916374	-	.	1.6509e-06	1.32508e-06
VGI_without_Ru294	848796272	CNBG_3309	hypothetical protein	sc7	1098029	1102181	-	.	1.73556e-06	1.39303e-06
VGI_without_Ru294	848796560	CNBG_1592	STE/STE20/PAKA protein kinase	sc4	43226	46342	-	PF00069.20|Pkinase[Protein kinase domain];PF07714.12|Pkinase_Tyr[Protein tyrosine kinase];PF00786.23|PBD[P21-Rho-binding domain]	1.9847e-06	1.593e-06
VGI_without_Ru294	848798192	CNBG_0671	hypothetical protein	sc2	314949	318705	+	PF07989.6|Microtub_assoc[Microtubule associated]	2.11023e-06	1.69375e-06
VGI_without_Ru294	848797671	CNBG_3092	hypothetical protein	sc7	452349	456992	+	.	2.5922e-06	2.0806e-06
VGI_without_Ru294	848795467	CNBG_2411	DNA damage-binding protein 1	sc5	1028336	1032748	-	PF10433.4|MMS1_N[Mono-functional DNA-alkylating methyl methanesulfonate N-term];PF03178.10|CPSF_A[CPSF A subunit region]	3.10342e-06	2.49092e-06
VGI_without_Ru294	848795759	CNBG_1710	hypothetical protein	sc4	378765	380149	+	PF07859.8|Abhydrolase_3[alpha/beta hydrolase fold];PF00135.23|COesterase[Carboxylesterase family];PF12695.2|Abhydrolase_5[Alpha/beta hydrolase family]	3.35018e-06	2.68899e-06
VGI_without_Ru294	848797630	CNBG_3989	hypothetical protein	sc9	55037	56433	+	.	3.44122e-06	2.76206e-06
VGI_without_Ru294	848795188	CNBG_2020	ATP-dependent permease	sc4	1277404	1281142	-	PF00005.22|ABC_tran[ABC transporter];PF01061.19|ABC2_membrane[ABC-2 type transporter];PF13304.1|AAA_21[AAA domain]	3.58115e-06	2.87437e-06
VGI_without_Ru294	848795528	CNBG_5224	hypothetical protein	sc15	146230	147406	+	PF05176.9|ATP-synt_10[ATP10 protein]	3.58552e-06	2.87788e-06
VGI_without_Ru294	848797936	CNBG_2908	hypothetical protein	sc6	1153407	1155292	+	PF00172.13|Zn_clus[Fungal Zn(2)-Cys(6) binuclear cluster domain]	3.58552e-06	2.87788e-06
VGI_without_Ru294	848796220	CNBG_1164	hypothetical protein	sc3	251355	253731	+	PF05277.7|DUF726[Protein of unknown function (DUF726)]	3.8009e-06	3.05075e-06
VGI_without_Ru294	848796487	CNBG_5625	hypothetical protein	sc17	64568	71506	+	.	3.80668e-06	3.05539e-06
VGI_without_Ru294	848798707	CNBG_9354	hypothetical protein	sc8	32904	33874	+	.	4.16012e-06	3.33907e-06
VGI_without_Ru294	848794715	CNBG_1087	siderophore-iron transporter Str3	sc3	21867	24300	+	PF07690.11|MFS_1[Major Facilitator Superfamily]	4.70716e-06	3.77815e-06
VGI_without_Ru294	848792740	CNBG_5116	hypothetical protein	sc14	452434	455150	+	PF04082.13|Fungal_trans[Fungal specific transcription factor domain]	4.78759e-06	3.84271e-06
VGI_without_Ru294	848797013	CNBG_0809	histone-lysine N-methyltransferase, H3 lysine-4 specific	sc2	692156	696934	-	PF00856.23|SET[SET domain];PF11764.3|N-SET[COMPASS (Complex proteins associated with Set1p) component N]	4.87324e-06	3.91145e-06
VGI_without_Ru294	848792723	CNBG_5107	ABC transporter PMR5	sc14	430244	435918	+	PF00005.22|ABC_tran[ABC transporter];PF12698.2|ABC2_membrane_3[ABC-2 family transporter protein];PF01061.19|ABC2_membrane[ABC-2 type transporter];PF06422.7|PDR_CDR[CDR ABC transporter]	5.0431e-06	4.04779e-06
VGI_without_Ru294	848793646	CNBG_4098	hypothetical protein	sc9	311212	313636	+	.	5.33244e-06	4.28002e-06
VGI_without_Ru294	848794576	CNBG_3103	hypothetical protein	sc7	485198	486343	+	PF07961.6|MBA1[MBA1-like protein]	6.2589e-06	5.02364e-06
VGI_without_Ru294	848794314	CNBG_0798	agmatinase	sc2	650511	651581	-	PF00491.16|Arginase[Arginase family]	6.3337e-06	5.08368e-06
VGI_without_Ru294	848793437	CNBG_4327	hypothetical protein	sc11	212660	213704	-	PF09430.5|DUF2012[Protein of unknown function (DUF2012)]	7.13114e-06	5.72373e-06
VGI_without_Ru294	848795448	CNBG_0610	hypothetical protein	sc2	157244	158317	-	.	7.42311e-06	5.95808e-06
VGI_without_Ru294	848794042	CNBG_1118	prephenate dehydratase	sc3	103460	104567	-	PF00800.13|PDT[Prephenate dehydratase]	7.74719e-06	6.21819e-06
VGI_without_Ru294	848796848	CNBG_1135	hypothetical protein	sc3	151094	152878	-	PF00652.17|Ricin_B_lectin[Ricin-type beta-trefoil lectin domain]	8.25274e-06	6.62397e-06
VGI_without_Ru294	848796046	CNBG_6071	hypothetical protein	sc21	137096	139885	-	.	8.57566e-06	6.88316e-06
VGI_without_Ru294	848797836	CNBG_1664	hypothetical protein	sc4	265057	267762	+	PF01454.14|MAGE[MAGE family]	8.60463e-06	6.90641e-06
VGI_without_Ru294	848796310	CNBG_4208	hypothetical protein	sc9	606570	608056	-	.	8.64816e-06	6.94134e-06
VGI_without_Ru294	848798125	CNBG_4561	hypothetical protein	sc12	206026	208687	-	PF07690.11|MFS_1[Major Facilitator Superfamily]	9.1363e-06	7.33315e-06
VGI_without_Ru294	848792803	CNBG_9627	hypothetical protein	sc18	271857	272890	+	.	1.01115e-05	8.11584e-06
VGI_without_Ru294	848797705	CNBG_1142	ATP-binding cassette transporter	sc3	173287	179991	+	PF00005.22|ABC_tran[ABC transporter];PF00664.18|ABC_membrane[ABC transporter transmembrane region]	1.07782e-05	8.651e-06
VGI_without_Ru294	848796709	CNBG_5167	serum response factor	sc14	627538	629105	-	PF00319.13|SRF-TF[SRF-type transcription factor (DNA-binding and dimerisation domain)]	1.07828e-05	8.65472e-06
VGI_without_Ru294	848794897	CNBG_3873	histone deacetylase 6/10	sc10	447370	450490	+	PF00850.14|Hist_deacetyl[Histone deacetylase domain];PF09757.4|Arb2[Arb2 domain]	1.13329e-05	9.09621e-06
VGI_without_Ru294	848797168	CNBG_0602	hypothetical protein	sc2	140405	142731	+	.	1.17469e-05	9.42849e-06
VGI_without_Ru294	848797354	CNBG_0861	hypothetical protein	sc2	847225	853175	-	.	1.21626e-05	9.76213e-06
VGI_without_Ru294	848794806	CNBG_1393	hypothetical protein	sc3	918970	920264	+	.	1.31437e-05	1.05497e-05
VGI_without_Ru294	848796898	CNBG_3298	metalloreductase	sc7	1065067	1066462	-	PF08022.7|FAD_binding_8[FAD-binding domain];PF08030.7|NAD_binding_6[Ferric reductase NAD binding domain];PF01794.14|Ferric_reduct[Ferric reductase like transmembrane component]	1.32063e-05	1.05999e-05
VGI_without_Ru294	848798043	CNBG_3501	threonine aldolase	sc8	472788	474462	+	PF00155.16|Aminotran_1_2[Aminotransferase class I and II];PF01053.15|Cys_Met_Meta_PP[Cys/Met metabolism PLP-dependent enzyme];PF01212.16|Beta_elim_lyase[Beta-eliminating lyase]	1.37021e-05	1.09978e-05
VGI_without_Ru294	848797430	CNBG_3376	hypothetical protein	sc8	165317	167570	+	.	1.44637e-05	1.16091e-05
VGI_without_Ru294	848794296	CNBG_4647	ferredoxin-NADP+ reductase	sc12	437029	438779	-	.	1.45058e-05	1.16429e-05
VGI_without_Ru294	848793137	CNBG_5226	elongator complex protein 5	sc15	149987	151375	-	PF10483.4|Elong_Iki1[Elongator subunit Iki1]	1.45058e-05	1.16429e-05
VGI_without_Ru294	848797155	CNBG_0201	DEAH box polypeptide 36	sc1	572397	577601	-	PF00271.26|Helicase_C[Helicase conserved C-terminal domain];PF04408.18|HA2[Helicase associated domain (HA2)];PF00270.24|DEAD[DEAD/DEAH box helicase];PF07717.11|OB_NTP_bind[Oligonucleotide/oligosaccharide-binding (OB)-fold]	1.49022e-05	1.1961e-05
VGI_without_Ru294	848794219	CNBG_1570	hypothetical protein	sc3	1383549	1384625	+	.	1.77196e-05	1.42224e-05
VGI_without_Ru294	848798424	CNBG_9506	hypothetical protein	sc12	520838	521422	+	.	1.80573e-05	1.44935e-05
VGI_without_Ru294	848796771	CNBG_2902	hypothetical protein	sc6	1132957	1136493	+	PF02752.17|Arrestin_C[Arrestin (or S-antigen), C-terminal domain];PF00339.24|Arrestin_N[Arrestin (or S-antigen), N-terminal domain]	1.84789e-05	1.48319e-05
VGI_without_Ru294	848798554	CNBG_9373	hypothetical protein	sc8	599915	600897	-	PF00787.19|PX[PX domain]	1.92384e-05	1.54415e-05
VGI_without_Ru294	848795559	CNBG_4448	hypothetical protein	sc11	557989	560843	-	.	1.94516e-05	1.56126e-05
VGI_without_Ru294	848798226	CNBG_4781	inositol polyphosphate-5-phosphatase F	sc13	127560	130349	+	PF12456.3|hSac2[Inositol phosphatase];PF02383.13|Syja_N[SacI homology domain]	1.9784e-05	1.58794e-05
VGI_without_Ru294	848793885	CNBG_4897	hypothetical protein	sc13	479049	483560	+	.	1.9986e-05	1.60415e-05
VGI_without_Ru294	848793871	CNBG_0509	hypothetical protein	sc1	1404226	1405663	+	PF11566.3|PI31_Prot_N[PI31 proteasome regulator N-terminal];PF08577.6|PI31_Prot_C[PI31 proteasome regulator]	2.04828e-05	1.64403e-05
VGI_without_Ru294	848798532	CNBG_1425	hypothetical protein	sc3	997468	999349	-	.	2.061e-05	1.65424e-05
VGI_without_Ru294	848798824	CNBG_5607	hypothetical protein	sc17	9755	10249	+	.	2.08421e-05	1.67287e-05
VGI_without_Ru294	848796313	CNBG_4223	hypothetical protein	sc9	656699	659510	-	.	2.14327e-05	1.72027e-05
VGI_without_Ru294	848797384	CNBG_5312	glucoamylase	sc15	378571	383136	-	.	2.14327e-05	1.72027e-05
VGI_without_Ru294	848796982	CNBG_1312	hypothetical protein	sc3	689882	691042	-	.	2.18579e-05	1.7544e-05
VGI_without_Ru294	848795811	CNBG_4987	hypothetical protein	sc14	111788	113114	-	.	2.30015e-05	1.84619e-05
VGI_without_Ru294	848793023	CNBG_9427	hypothetical protein	sc10	154751	156037	-	.	2.32083e-05	1.86279e-05
VGI_without_Ru294	848796942	CNBG_6143	cell wall integrity protein scw1	sc23	8889	11959	+	PF00076.17|RRM_1[RNA recognition motif. (a.k.a. RRM, RBD, or RNP domain)]	2.37231e-05	1.90411e-05
VGI_without_Ru294	848793831	CNBG_9058	hypothetical protein	sc2	378802	383071	-	PF10295.4|DUF2406[Uncharacterised protein (DUF2406)]	2.54644e-05	2.04387e-05
VGI_without_Ru294	848797489	CNBG_2003	nucleoporin family protein	sc4	1224066	1230774	-	.	2.82878e-05	2.27049e-05
VGI_without_Ru294	848793367	CNBG_5426	ATP-dependent RNA helicase A	sc16	116325	121625	-	PF00271.26|Helicase_C[Helicase conserved C-terminal domain];PF05773.17|RWD[RWD domain];PF04408.18|HA2[Helicase associated domain (HA2)];PF00270.24|DEAD[DEAD/DEAH box helicase];PF07717.11|OB_NTP_bind[Oligonucleotide/oligosaccharide-binding (OB)-fold]	2.90203e-05	2.32928e-05
VGI_without_Ru294	848793306	CNBG_4626	GTPase	sc12	390757	392416	+	PF01926.18|MMR_HSR1[50S ribosome-binding GTPase];PF02421.13|FeoB_N[Ferrous iron transport protein B];PF01018.17|GTP1_OBG[GTP1/OBG]	2.90203e-05	2.32928e-05
VGI_without_Ru294	848794165	CNBG_0625	hypothetical protein	sc2	192540	195571	-	PF00076.17|RRM_1[RNA recognition motif. (a.k.a. RRM, RBD, or RNP domain)]	3.24043e-05	2.60089e-05
VGI_without_Ru294	848797761	CNBG_3794	glicosidase	sc10	219493	222061	+	PF13802.1|Gal_mutarotas_2[Galactose mutarotase-like];PF01055.21|Glyco_hydro_31[Glycosyl hydrolases family 31]	3.381e-05	2.71372e-05
VGI_without_Ru294	848797060	CNBG_1970	hypothetical protein	sc4	1113929	1118813	-	PF00628.24|PHD[PHD-finger]	3.4007e-05	2.72954e-05
VGI_without_Ru294	848797678	CNBG_2801	hypothetical protein	sc6	844279	847431	+	PF07690.11|MFS_1[Major Facilitator Superfamily];PF00083.19|Sugar_tr[Sugar (and other) transporter]	3.41621e-05	2.74198e-05
VGI_without_Ru294	848795434	CNBG_0410	hypothetical protein	sc1	1141741	1148083	-	PF12932.2|Sec16[Vesicle coat trafficking protein Sec16 mid-region];PF12931.2|Sec16_C[Sec23-binding domain of Sec16]	4.06439e-05	3.26224e-05
VGI_without_Ru294	848793397	CNBG_1485	hypothetical protein	sc3	1144322	1148241	-	.	4.06439e-05	3.26224e-05
VGI_without_Ru294	848798445	CNBG_1085	hypothetical protein	sc3	15214	16589	-	PF04479.8|RTA1[RTA1 like protein]	4.16024e-05	3.33917e-05
VGI_without_Ru294	848793548	CNBG_4760	trans-aconitate 3-methyltransferase	sc13	61672	63085	-	PF12847.2|Methyltransf_18[Methyltransferase domain];PF08242.7|Methyltransf_12[Methyltransferase domain];PF13649.1|Methyltransf_25[Methyltransferase domain];PF08241.7|Methyltransf_11[Methyltransferase domain];PF13489.1|Methyltransf_23[Methyltransferase domain];PF13847.1|Methyltransf_31[Methyltransferase domain]	4.19723e-05	3.36886e-05
VGI_without_Ru294	848798208	CNBG_5773	hypothetical protein	sc19	62116	64284	-	.	4.45124e-05	3.57273e-05
VGI_without_Ru294	848794227	CNBG_1199	hypothetical protein	sc3	357724	358963	+	.	4.52329e-05	3.63057e-05
VGI_without_Ru294	848793452	CNBG_3477	hypothetical protein	sc8	407494	408623	-	.	4.52329e-05	3.63057e-05
VGI_without_Ru294	848796139	CNBG_9169	hypothetical protein	sc4	314485	316573	+	PF00250.13|Fork_head[Fork head domain]	4.52329e-05	3.63057e-05
VGI_without_Ru294	848796140	CNBG_1876	hypothetical protein	sc4	843543	845663	-	.	4.98603e-05	4.00198e-05
VGI_without_Ru294	848798265	CNBG_5361	solute carrier family 39 (zinc transporter), member 9	sc15	522414	523746	-	PF02535.17|Zip[ZIP Zinc transporter]	4.99381e-05	4.00823e-05
VGI_without_Ru294	848795904	CNBG_5767	hypothetical protein	sc19	48377	49850	+	.	4.99381e-05	4.00823e-05
VGI_without_Ru294	848798259	CNBG_1715	cytoplasmic protein	sc4	397918	401576	+	PF08621.5|RPAP1_N[RPAP1-like, N-terminal];PF08620.5|RPAP1_C[RPAP1-like, C-terminal]	5.03176e-05	4.03868e-05
VGI_without_Ru294	848796536	CNBG_1971	hypothetical protein	sc4	1119841	1122465	-	PF09329.6|zf-primase[Primase zinc finger]	5.07101e-05	4.07019e-05
VGI_without_Ru294	848797153	CNBG_1637	hypothetical protein	sc4	186242	189602	+	.	5.09908e-05	4.09272e-05
VGI_without_Ru294	848795463	CNBG_2427	hypothetical protein	sc5	1071295	1073544	+	PF00646.28|F-box[F-box domain]	5.11231e-05	4.10334e-05
VGI_without_Ru294	848797121	CNBG_2819	hypothetical protein	sc6	896497	903221	+	.	5.32686e-05	4.27555e-05
VGI_without_Ru294	848798472	CNBG_9465	hypothetical protein	sc11	476717	478283	-	.	5.37985e-05	4.31808e-05
VGI_without_Ru294	848792869	CNBG_1045	replication fork protection complex subunit Csm3/Swi3	sc2	1357289	1358709	+	PF07962.7|Swi3[Replication Fork Protection Component Swi3]	5.68542e-05	4.56334e-05
VGI_without_Ru294	848792843	CNBG_9229	hypothetical protein	sc5	931441	935358	+	PF00621.15|RhoGEF[RhoGEF domain];PF14604.1|SH3_9[Variant SH3 domain];PF00018.23|SH3_1[SH3 domain];PF07653.12|SH3_2[Variant SH3 domain];PF02205.15|WH2[WH2 motif]	6.27984e-05	5.04044e-05
VGI_without_Ru294	848799242	CNBG_0938	hypothetical protein	sc2	1051457	1051855	+	.	6.4109e-05	5.14564e-05
VGI_without_Ru294	848794736	CNBG_5313	hypothetical protein	sc15	384129	386111	-	.	6.4109e-05	5.14564e-05
VGI_without_Ru294	848796206	CNBG_0952	midasin	sc2	1084067	1099693	+	PF07728.9|AAA_5[AAA domain (dynein-related subfamily)];PF07726.6|AAA_3[ATPase family associated with various cellular activities (AAA)]	6.55389e-05	5.2604e-05
VGI_without_Ru294	848797602	CNBG_0499	hypothetical protein	sc1	1383319	1384571	-	.	6.57961e-05	5.28105e-05
VGI_without_Ru294	848792762	CNBG_4908	high-affinity nicotinic acid transporter	sc13	527038	529067	+	PF07690.11|MFS_1[Major Facilitator Superfamily]	6.96183e-05	5.58783e-05
VGI_without_Ru294	848797192	CNBG_2501	nuclear pore complex protein Nup133	sc6	51610	55561	-	PF03177.9|Nucleoporin_C[Non-repetitive/WGA-negative nucleoporin C-terminal]	7.19973e-05	5.77878e-05
VGI_without_Ru294	848794692	CNBG_4009	ATP-binding protein	sc9	97054	98180	-	PF00294.19|PfkB[pfkB family carbohydrate kinase]	7.93781e-05	6.3712e-05
VGI_without_Ru294	848795491	CNBG_4569	hypothetical protein	sc12	229021	232120	-	PF01535.15|PPR[PPR repeat]	8.03057e-05	6.44564e-05
VGI_without_Ru294	848793123	CNBG_1893	hypothetical protein	sc4	892663	897803	-	PF12816.2|Vps8[Golgi CORVET complex core vacuolar protein 8]	8.65225e-05	6.94463e-05
VGI_without_Ru294	848796911	CNBG_6180	hypothetical protein	sc24	17341	18400	+	PF10342.4|GPI-anchored[Ser-Thr-rich glycosyl-phosphatidyl-inositol-anchored membrane family]	8.68096e-05	6.96767e-05
VGI_without_Ru294	848795705	CNBG_3209	hypothetical protein	sc7	794494	795746	-	PF00515.23|TPR_1[Tetratricopeptide repeat];PF13414.1|TPR_11[TPR repeat];PF07719.12|TPR_2[Tetratricopeptide repeat]	8.88973e-05	7.13524e-05
VGI_without_Ru294	848793317	CNBG_5096	alcohol dehydrogenase	sc14	404729	406174	+	PF00107.21|ADH_zinc_N[Zinc-binding dehydrogenase];PF08240.7|ADH_N[Alcohol dehydrogenase GroES-like domain]	8.88973e-05	7.13524e-05
VGI_without_Ru294	848798163	CNBG_5428	serine/threonine protein phosphatase 5 phosphatase	sc16	123317	125747	-	PF13371.1|TPR_9[Tetratricopeptide repeat];PF00515.23|TPR_1[Tetratricopeptide repeat];PF13414.1|TPR_11[TPR repeat];PF07719.12|TPR_2[Tetratricopeptide repeat]	9.18721e-05	7.37401e-05
VGI_without_Ru294	848797364	CNBG_1242	hypothetical protein	sc3	475832	480527	-	.	9.19205e-05	7.3779e-05
VGI_without_Ru294	848796542	CNBG_1490	f-box/wd-repeat protein lin-23	sc3	1155120	1157827	+	PF00646.28|F-box[F-box domain];PF00400.27|WD40[WD domain, G-beta repeat];PF12937.2|F-box-like[F-box-like]	9.19205e-05	7.3779e-05
VGI_without_Ru294	848797178	CNBG_6139	hypothetical protein	sc22	138616	140041	-	.	9.35363e-05	7.50758e-05
VGI_without_Ru294	848794547	CNBG_3417	hypothetical protein	sc8	265676	267682	+	PF10375.4|GRAB[GRIP-related Arf-binding domain]	9.67696e-05	7.7671e-05
VGI_without_Ru294	848797166	CNBG_0658	hypothetical protein	sc2	284044	286245	-	PF13920.1|zf-C3HC4_3[Zinc finger, C3HC4 type (RING finger)]	9.76826e-05	7.84038e-05
VGI_without_Ru294	848796915	CNBG_6202	F-type H+-transporting ATPase subunit delta	sc24	76101	77582	-	PF02823.11|ATP-synt_DE_N[ATP synthase, Delta/Epsilon chain, beta-sandwich domain]	0.000100264	8.04761e-05
VGI_without_Ru294	848795410	CNBG_1824	hypothetical protein	sc4	691696	692634	+	.	0.000100264	8.04761e-05
VGI_without_Ru294	848795934	CNBG_0191	CAMKK protein kinase	sc1	536609	540183	-	PF00069.20|Pkinase[Protein kinase domain];PF07714.12|Pkinase_Tyr[Protein tyrosine kinase]	0.000100264	8.04761e-05
VGI_without_Ru294	848794600	CNBG_5227	hydrolase	sc15	151647	152795	+	PF01156.14|IU_nuc_hydro[Inosine-uridine preferring nucleoside hydrolase]	0.000100264	8.04761e-05
VGI_without_Ru294	848798801	CNBG_5797	hypothetical protein	sc19	125223	125645	+	.	0.000100264	8.04761e-05
VGI_without_Ru294	848792794	CNBG_1957	phosphatidylserine decarboxylase	sc4	1074585	1076147	+	PF12588.3|PSDC[Phophatidylserine decarboxylase];PF02666.10|PS_Dcarbxylase[Phosphatidylserine decarboxylase]	0.000101196	8.12242e-05
VGI_without_Ru294	848794797	CNBG_4820	hypothetical protein	sc13	245614	248594	-	PF15405.1|PH_5[Pleckstrin homology domain];PF00780.17|CNH[CNH domain]	0.000103167	8.2806e-05
VGI_without_Ru294	848796098	CNBG_1922	ribonuclease III	sc4	965410	966983	-	PF00636.21|Ribonuclease_3[Ribonuclease III domain];PF14622.1|Ribonucleas_3_3[Ribonuclease-III-like]	0.000103399	8.29917e-05
VGI_without_Ru294	848796231	CNBG_4471	hypothetical protein	sc11	628541	632418	-	PF04082.13|Fungal_trans[Fungal specific transcription factor domain];PF00172.13|Zn_clus[Fungal Zn(2)-Cys(6) binuclear cluster domain]	0.000107455	8.62472e-05
VGI_without_Ru294	848793472	CNBG_1772	hypothetical protein	sc4	548770	551186	-	.	0.000110274	8.85101e-05
VGI_without_Ru294	848795372	CNBG_1346	cAMP-dependent protein kinase regulator	sc3	778266	779941	-	PF00027.24|cNMP_binding[Cyclic nucleotide-binding domain];PF02197.12|RIIa[Regulatory subunit of type II PKA R-subunit]	0.000116369	9.34022e-05
VGI_without_Ru294	848794611	CNBG_2236	WEE/WEE-UNCLASSIFIED protein kinase	sc5	561133	564780	-	PF00069.20|Pkinase[Protein kinase domain];PF07714.12|Pkinase_Tyr[Protein tyrosine kinase]	0.000118453	9.50753e-05
VGI_without_Ru294	848792955	CNBG_9351	hypothetical protein	sc8	15847	17973	+	.	0.000125718	0.000100906
VGI_without_Ru294	848792919	CNBG_3542	dynamin GTPase	sc8	575733	578762	+	PF01031.15|Dynamin_M[Dynamin central region];PF00350.18|Dynamin_N[Dynamin family]	0.000128563	0.000103189
VGI_without_Ru294	848797038	CNBG_4582	CBS and PB1 domain-containing protein	sc12	263747	266363	-	PF00571.23|CBS[CBS domain];PF00564.19|PB1[PB1 domain]	0.000129228	0.000103723
VGI_without_Ru294	848795024	CNBG_0100	E3 ubiquitin-protein ligase UBR7	sc1	272043	273687	-	PF02207.15|zf-UBR[Putative zinc finger in N-recognin (UBR box)]	0.000129228	0.000103723
VGI_without_Ru294	848797451	CNBG_9383	U3 small nucleolar RNA-associated protein 13	sc8	803660	807029	+	PF08625.6|Utp13[Utp13 specific WD40 associated domain];PF00400.27|WD40[WD domain, G-beta repeat]	0.000136435	0.000109508
VGI_without_Ru294	848795205	CNBG_4813	RNA binding protein	sc13	226266	228559	-	PF07647.12|SAM_2[SAM domain (Sterile alpha motif)];PF00536.25|SAM_1[SAM domain (Sterile alpha motif)]	0.000136435	0.000109508
VGI_without_Ru294	848794025	CNBG_3705	type I phosphodiesterase/nucleotide pyrophosphatase	sc8	1027155	1029297	-	PF01663.17|Phosphodiest[Type I phosphodiesterase / nucleotide pyrophosphatase]	0.000140812	0.000113021
VGI_without_Ru294	848795636	CNBG_5960	PH and SEC7 domain-containing protein	sc20	75070	79305	+	PF15410.1|PH_9[Pleckstrin homology domain];PF01369.15|Sec7[Sec7 domain]	0.000140812	0.000113021
VGI_without_Ru294	848794921	CNBG_3301	cytoplasmic protein	sc7	1074931	1077233	+	PF02538.9|Hydantoinase_B[Hydantoinase B/oxoprolinase]	0.000144131	0.000115685
VGI_without_Ru294	848794248	CNBG_3664	hypothetical protein	sc8	904272	908743	+	PF09444.5|MRC1[MRC1-like domain]	0.000150105	0.00012048
VGI_without_Ru294	848795606	CNBG_9492	esterase/lipase	sc12	311907	315692	+	PF07859.8|Abhydrolase_3[alpha/beta hydrolase fold];PF10340.4|DUF2424[Protein of unknown function (DUF2424)]	0.000152403	0.000122325
VGI_without_Ru294	848796435	CNBG_3734	phosphoketolase	sc10	41256	43994	-	PF09363.5|XFP_C[XFP C-terminal domain];PF03894.10|XFP[D-xylulose 5-phosphate/D-fructose 6-phosphate phosphoketolase];PF09364.5|XFP_N[XFP N-terminal domain]	0.000161062	0.000129274
VGI_without_Ru294	848794304	CNBG_0443	hypothetical protein	sc1	1234380	1236625	+	.	0.000161835	0.000129895
VGI_without_Ru294	848797693	CNBG_0110	hypothetical protein	sc1	298644	301733	+	PF04059.7|RRM_2[RNA recognition motif 2]	0.000162573	0.000130488
VGI_without_Ru294	848796212	CNBG_5627	hypothetical protein	sc17	73288	74398	+	.	0.000164966	0.000132408
VGI_without_Ru294	848793193	CNBG_2291	pre-mRNA-splicing factor CWC21	sc5	715916	716700	+	PF08312.7|cwf21[cwf21 domain]	0.000166238	0.000133429
VGI_without_Ru294	848795357	CNBG_0004	ubiquilin	sc1	13251	14862	+	PF11976.3|Rad60-SLD[Ubiquitin-2 like Rad60 SUMO-like];PF00240.18|ubiquitin[Ubiquitin family];PF10302.4|DUF2407[DUF2407 ubiquitin-like domain];PF00627.26|UBA[UBA/TS-N domain]	0.000173057	0.000138902
VGI_without_Ru294	848798658	CNBG_0612	hypothetical protein	sc2	161343	162860	+	.	0.00017764	0.00014258
VGI_without_Ru294	uniq_289	CNBG_9388	hypothetical protein	sc8	890612	891765	+	PF04082.13|Fungal_trans[Fungal specific transcription factor domain]	0.00017764	0.00014258
VGI_without_Ru294	848795084	CNBG_0387	kinesin	sc1	1083688	1087139	-	PF00225.18|Kinesin[Kinesin motor domain]	0.000186243	0.000149486
VGI_without_Ru294	848793324	CNBG_6001	extracellular elastinolytic metalloproteinase	sc20	179108	181905	-	PF07504.8|FTP[Fungalysin/Thermolysin Propeptide Motif];PF02128.10|Peptidase_M36[Fungalysin metallopeptidase (M36)]	0.000190719	0.000153079
VGI_without_Ru294	uniq_306	CNBG_4821	hypothetical protein	sc13	250517	251917	-	.	0.000199475	0.000160106
VGI_without_Ru294	848793473	CNBG_1832	ubiquitin carboxyl-terminal hydrolase 5/13	sc4	708280	711111	+	PF02148.14|zf-UBP[Zn-finger in ubiquitin-hydrolases and other protein];PF00443.24|UCH[Ubiquitin carboxyl-terminal hydrolase];PF13423.1|UCH_1[Ubiquitin carboxyl-terminal hydrolase];PF00627.26|UBA[UBA/TS-N domain]	0.000206001	0.000165344
VGI_without_Ru294	848794413	CNBG_5624	hypothetical protein	sc17	60330	63554	-	PF08642.5|Rxt3[Histone deacetylation protein Rxt3]	0.000206001	0.000165344
VGI_without_Ru294	848792888	CNBG_0812	hypothetical protein	sc2	702941	704060	+	.	0.000211821	0.000170016
VGI_without_Ru294	848793102	CNBG_2628	hypothetical protein	sc6	375487	378577	-	.	0.000220578	0.000177044
VGI_without_Ru294	848796530	CNBG_0628	dynactin 1	sc2	200269	204821	+	PF12455.3|Dynactin[Dynein associated protein]	0.000223808	0.000179637
VGI_without_Ru294	848795359	CNBG_0069	acyl-CoA dehydrogenase	sc1	193447	195162	-	PF02770.14|Acyl-CoA_dh_M[Acyl-CoA dehydrogenase, middle domain];PF02771.11|Acyl-CoA_dh_N[Acyl-CoA dehydrogenase, N-terminal domain];PF00173.23|Cyt-b5[Cytochrome b5-like Heme/Steroid binding domain]	0.000223808	0.000179637
VGI_without_Ru294	848796553	CNBG_3128	hypothetical protein	sc7	559397	560685	+	PF11790.3|Glyco_hydro_cc[Glycosyl hydrolase catalytic core]	0.000231041	0.000185442
VGI_without_Ru294	848796533	CNBG_9172	neurofibromin 1	sc4	484978	494184	-	PF00616.14|RasGAP[GTPase-activator protein for Ras-like GTPase];PF13716.1|CRAL_TRIO_2[Divergent CRAL/TRIO domain]	0.000231041	0.000185442
VGI_without_Ru294	848793653	CNBG_5456	hypothetical protein	sc16	201589	203627	+	PF11001.3|DUF2841[Protein of unknown function (DUF2841)]	0.000234926	0.000188561
VGI_without_Ru294	848794594	CNBG_3738	rRNA 2'-O-methyltransferase fibrillarin	sc10	57117	58393	+	PF01269.12|Fibrillarin[Fibrillarin];PF08704.5|GCD14[tRNA methyltransferase complex GCD14 subunit]	0.000237395	0.000190542
VGI_without_Ru294	848796213	CNBG_1894	hypothetical protein	sc4	898086	902815	+	PF00621.15|RhoGEF[RhoGEF domain]	0.000237395	0.000190542
VGI_without_Ru294	848796824	CNBG_0274	heat shock protein	sc1	755318	758344	+	PF00004.24|AAA[ATPase family associated with various cellular activities (AAA)];PF00158.21|Sigma54_activat[Sigma-54 interaction domain];PF07724.9|AAA_2[AAA domain (Cdc48 subfamily)];PF10431.4|ClpB_D2-small[C-terminal, D2-small domain, of ClpB protein];PF02861.15|Clp_N[Clp amino terminal domain];PF07728.9|AAA_5[AAA domain (dynein-related subfamily)]	0.000237395	0.000190542
VGI_without_Ru294	848796613	CNBG_3607	hypothetical protein	sc8	762837	763713	-	PF06201.8|PITH[PITH domain]	0.00023941	0.00019216
VGI_without_Ru294	848792923	CNBG_0828	transcription factor binding protein	sc2	752205	755877	+	PF00628.24|PHD[PHD-finger]	0.000239855	0.000192517
VGI_without_Ru294	848795676	CNBG_2802	cell division control protein 24	sc6	848284	852004	-	PF00621.15|RhoGEF[RhoGEF domain];PF15411.1|PH_10[Pleckstrin homology domain];PF00564.19|PB1[PB1 domain]	0.000241017	0.000193449
VGI_without_Ru294	848796525	CNBG_0800	hypothetical protein	sc2	660575	665293	+	PF14604.1|SH3_9[Variant SH3 domain];PF00018.23|SH3_1[SH3 domain];PF12768.2|Rax2[Cortical protein marker for cell polarity]	0.000245723	0.000197227
VGI_without_Ru294	848793727	CNBG_1341	dynamin GTPase	sc3	765631	768265	-	PF01031.15|Dynamin_M[Dynamin central region];PF00350.18|Dynamin_N[Dynamin family];PF02212.13|GED[Dynamin GTPase effector domain]	0.000259427	0.000208226
VGI_without_Ru294	848793745	CNBG_4861	cytoplasmic protein	sc13	352526	354428	+	PF09804.4|DUF2347[Uncharacterized conserved protein (DUF2347)]	0.00026351	0.000211504
VGI_without_Ru294	848798449	CNBG_0435	hypothetical protein	sc1	1218917	1219966	+	.	0.00026351	0.000211504
VGI_without_Ru294	848794994	CNBG_0796	L-mandelate dehydrogenase	sc2	644389	646547	-	PF01070.13|FMN_dh[FMN-dependent dehydrogenase];PF01645.12|Glu_synthase[Conserved region in glutamate synthase];PF00173.23|Cyt-b5[Cytochrome b5-like Heme/Steroid binding domain]	0.000264359	0.000212185
VGI_without_Ru294	848796424	CNBG_2797	hypothetical protein	sc6	832860	834098	-	.	0.000264892	0.000212613
VGI_without_Ru294	848797629	CNBG_4093	hypothetical protein	sc9	297895	298905	+	.	0.000264892	0.000212613
VGI_without_Ru294	848798403	CNBG_4684	aldo-keto reductase	sc12	533254	534399	-	PF00248.16|Aldo_ket_red[Aldo/keto reductase family]	0.000265659	0.000213228
VGI_without_Ru294	848797041	CNBG_5074	DNA repair protein RAD50	sc14	343866	348573	-	PF13558.1|SbcCD_C[Putative exonuclease SbcCD, C subunit]	0.000274749	0.000220524
VGI_without_Ru294	848795147	CNBG_1343	WD40 repeat domain 85	sc3	772132	773635	-	PF00400.27|WD40[WD domain, G-beta repeat]	0.000278725	0.000223716
VGI_without_Ru294	848796889	CNBG_1926	E3 ubiquitin-protein ligase MARCH6	sc4	980559	985795	+	PF12906.2|RINGv[RING-variant domain]	0.000279599	0.000224417
VGI_without_Ru294	848795141	CNBG_5709	hypothetical protein	sc17	317692	318976	+	PF09532.5|FDF[FDF domain];PF12701.2|LSM14[Scd6-like Sm domain]	0.000293411	0.000235503
VGI_without_Ru294	848794367	CNBG_3609	hypothetical protein	sc8	767011	767948	+	PF08547.7|CIA30[Complex I intermediate-associated protein 30 (CIA30)]	0.000306142	0.000245721
VGI_without_Ru294	848795436	CNBG_0385	hypothetical protein	sc1	1078014	1081844	+	.	0.000311684	0.000250169
VGI_without_Ru294	848798536	CNBG_9007	hypothetical protein	sc1	23278	28395	-	PF13923.1|zf-C3HC4_2[Zinc finger, C3HC4 type (RING finger)];PF00097.20|zf-C3HC4[Zinc finger, C3HC4 type (RING finger)];PF04851.10|ResIII[Type III restriction enzyme, res subunit];PF00176.18|SNF2_N[SNF2 family N-terminal domain];PF00271.26|Helicase_C[Helicase conserved C-terminal domain];PF13920.1|zf-C3HC4_3[Zinc finger, C3HC4 type (RING finger)];PF14634.1|zf-RING_5[zinc-RING finger domain];PF1363…	0.000313891	0.000251941
VGI_without_Ru294	848797840	CNBG_2665	peptidyl-tRNA hydrolase	sc6	494320	495188	-	PF01981.11|PTH2[Peptidyl-tRNA hydrolase PTH2];TIGR00283[arch_pth2: peptidyl-tRNA hydrolase]	0.000318914	0.000255973
VGI_without_Ru294	848795572	CNBG_5092	hypothetical protein	sc14	388312	391508	-	PF10513.4|EPL1[Enhancer of polycomb-like]	0.000320102	0.000256926
VGI_without_Ru294	848798165	CNBG_5393	activating transcription factor, other eukaryote	sc16	35154	37344	-	PF00170.16|bZIP_1[bZIP transcription factor];PF11786.3|Aft1_HRA[Aft1 HRA domain];PF07716.10|bZIP_2[Basic region leucine zipper];PF11785.3|Aft1_OSA[Aft1 osmotic stress response (OSM) domain]	0.000321176	0.000257789
VGI_without_Ru294	848797224	CNBG_6091	hypothetical protein	sc22	4070	7546	-	.	0.00032734	0.000262736
VGI_without_Ru294	848796185	CNBG_4324	CMGC/CDK protein kinase	sc11	206090	209458	-	PF00069.20|Pkinase[Protein kinase domain];PF07714.12|Pkinase_Tyr[Protein tyrosine kinase]	0.00032734	0.000262736
VGI_without_Ru294	848793840	CNBG_1953	DNA-directed RNA polymerase I subunit RPA2	sc4	1056050	1060248	+	PF04563.10|RNA_pol_Rpb2_1[RNA polymerase beta subunit];PF04565.11|RNA_pol_Rpb2_3[RNA polymerase Rpb2, domain 3];PF06883.7|RNA_pol_Rpa2_4[RNA polymerase I, Rpa2 specific domain];PF00562.23|RNA_pol_Rpb2_6[RNA polymerase Rpb2, domain 6];PF04561.9|RNA_pol_Rpb2_2[RNA polymerase Rpb2, domain 2];PF04560.15|RNA_pol_Rpb2_7[RNA polymerase Rpb2, domain 7]	0.000334118	0.000268176
VGI_without_Ru294	848795910	CNBG_2433	COP9 signalosome complex subunit 4	sc5	1085456	1086954	-	PF01399.22|PCI[PCI domain]	0.00033904	0.000272127
VGI_without_Ru294	848796067	CNBG_2116	metalloreductase	sc5	249959	252314	+	PF08030.7|NAD_binding_6[Ferric reductase NAD binding domain];PF08022.7|FAD_binding_8[FAD-binding domain];PF01794.14|Ferric_reduct[Ferric reductase like transmembrane component]	0.000342578	0.000274966
VGI_without_Ru294	848795707	CNBG_3195	hypothetical protein	sc7	752874	754182	+	.	0.000350114	0.000281015
VGI_without_Ru294	848795946	CNBG_0545	hypothetical protein	sc2	8361	9189	+	.	0.000352931	0.000283276
VGI_without_Ru294	848796434	CNBG_0829	myosin I binding protein	sc2	757348	761388	+	.	0.000352931	0.000283276
VGI_without_Ru294	848797159	CNBG_0427	alcohol dehydrogenase	sc1	1191793	1192950	-	PF00107.21|ADH_zinc_N[Zinc-binding dehydrogenase];PF13602.1|ADH_zinc_N_2[Zinc-binding dehydrogenase]	0.000356568	0.000286195
VGI_without_Ru294	848798044	CNBG_3331	hypothetical protein	sc8	41552	43023	+	.	0.000362586	0.000291025
VGI_without_Ru294	848797323	CNBG_1338	hypothetical protein	sc3	758433	759651	-	PF00651.26|BTB[BTB/POZ domain]	0.000362586	0.000291025
VGI_without_Ru294	848794366	CNBG_9391	hypothetical protein	sc8	980086	982525	+	.	0.000362725	0.000291137
VGI_without_Ru294	848796673	CNBG_0836	hypothetical protein	sc2	775232	777027	+	.	0.000366094	0.000293841
VGI_without_Ru294	848793656	CNBG_4623	hypothetical protein	sc12	384041	385977	-	.	0.000366094	0.000293841
VGI_without_Ru294	848795544	CNBG_4170	endosomal P24A protein	sc9	511215	513149	+	PF02990.11|EMP70[Endomembrane protein 70]	0.000367153	0.000294691
VGI_without_Ru294	848792850	CNBG_9005	ATP-binding cassette, subfamily B (MDR/TAP), member 1	sc1	17646	20928	+	PF00005.22|ABC_tran[ABC transporter];PF00664.18|ABC_membrane[ABC transporter transmembrane region]	0.000369087	0.000296244
VGI_without_Ru294	848796500	CNBG_3254	glycerol-3-phosphate O-acyltransferase/dihydroxyacetone phosphate acyltransferase	sc7	929297	932068	-	.	0.000377611	0.000303085
VGI_without_Ru294	848797504	CNBG_1017	endopeptidase	sc2	1279769	1281733	+	PF00026.18|Asp[Eukaryotic aspartyl protease];PF14543.1|TAXi_N[Xylanase inhibitor N-terminal]	0.000378553	0.000303841
VGI_without_Ru294	848795553	CNBG_5445	cytochrome P450	sc16	172042	173739	+	PF00067.17|p450[Cytochrome P450]	0.000378796	0.000304036
VGI_without_Ru294	848795504	CNBG_3587	acid phosphatase	sc8	708232	710185	+	PF00328.17|His_Phos_2[Histidine phosphatase superfamily (branch 2)]	0.000378796	0.000304036
VGI_without_Ru294	848797625	CNBG_2479	hypothetical protein	sc5	1221174	1222296	+	.	0.000394329	0.000316503
VGI_without_Ru294	848794545	CNBG_3510	hypothetical protein	sc8	495783	497546	+	PF01513.16|NAD_kinase[ATP-NAD kinase]	0.000397736	0.000319239
VGI_without_Ru294	848793308	CNBG_4506	hypothetical protein	sc12	36289	38794	+	PF07738.8|Sad1_UNC[Sad1 / UNC-like C-terminal]	0.000397736	0.000319239
VGI_without_Ru294	848796244	CNBG_5201	hypothetical protein	sc15	87625	89136	-	PF07690.11|MFS_1[Major Facilitator Superfamily];PF00083.19|Sugar_tr[Sugar (and other) transporter];PF05977.8|MFS_3[Transmembrane secretion effector]	0.000397736	0.000319239
VGI_without_Ru294	848796684	CNBG_9403	hypothetical protein	sc9	299219	301122	-	PF11754.3|Velvet[Velvet factor]	0.000397736	0.000319239
VGI_without_Ru294	848794573	CNBG_9345	ESCRT-I complex subunit TSG101	sc7	949922	951782	-	PF09454.5|Vps23_core[Vps23 core domain];PF05743.8|UEV[UEV domain]	0.000398802	0.000320094
VGI_without_Ru294	848797158	CNBG_0496	T-complex protein 1 subunit epsilon	sc1	1376006	1378684	+	TIGR02343[chap_CCT_epsi: T-complex protein 1, epsilon subunit];PF00118.19|Cpn60_TCP1[TCP-1/cpn60 chaperonin family]	0.00040167	0.000322396
VGI_without_Ru294	848798240	CNBG_3369	hypothetical protein	sc8	143743	148240	-	PF01585.18|G-patch[G-patch domain];PF01424.17|R3H[R3H domain]	0.000404891	0.000324981
VGI_without_Ru294	848796926	CNBG_2473	ubiquitin carboxyl-terminal hydrolase 14	sc5	1207172	1209124	-	PF00443.24|UCH[Ubiquitin carboxyl-terminal hydrolase];PF13423.1|UCH_1[Ubiquitin carboxyl-terminal hydrolase]	0.000409068	0.000328334
VGI_without_Ru294	848793167	CNBG_3219	hypothetical protein	sc7	824498	827449	-	PF04082.13|Fungal_trans[Fungal specific transcription factor domain]	0.000411311	0.000330134
VGI_without_Ru294	848798089	CNBG_2747	hypothetical protein	sc6	713909	715387	-	.	0.000414715	0.000332866
VGI_without_Ru294	848794502	CNBG_1605	nucleoside phosphatase	sc4	89502	92591	-	PF01150.12|GDA1_CD39[GDA1/CD39 (nucleoside phosphatase) family]	0.000427605	0.000343212
VGI_without_Ru294	848799227	CNBG_4366	hypothetical protein	sc11	317753	319825	+	PF04577.9|DUF563[Protein of unknown function (DUF563)]	0.000431544	0.000346374
VGI_without_Ru294	848798273	CNBG_2279	vacuolar protein sorting-associated protein 9	sc5	690763	693517	+	PF02204.13|VPS9[Vacuolar sorting protein 9 (VPS9) domain];PF02845.11|CUE[CUE domain]	0.000442517	0.000355182
VGI_without_Ru294	848792729	CNBG_3712	chitin synthase	sc8	1044309	1048522	+	PF08407.6|Chitin_synth_1N[Chitin synthase N-terminal];PF01644.12|Chitin_synth_1[Chitin synthase];PF03142.10|Chitin_synth_2[Chitin synthase]	0.000442517	0.000355182
VGI_without_Ru294	848793944	CNBG_4201	ATP-dependent RNA helicase DBP3	sc9	594122	596213	+	PF00271.26|Helicase_C[Helicase conserved C-terminal domain];PF00270.24|DEAD[DEAD/DEAH box helicase]	0.000448787	0.000360214
VGI_without_Ru294	848793683	CNBG_2748	T-complex protein 1, zeta subunit	sc6	715620	717706	+	PF00118.19|Cpn60_TCP1[TCP-1/cpn60 chaperonin family];TIGR02347[chap_CCT_zeta: T-complex protein 1, zeta subunit]	0.000452819	0.00036345
VGI_without_Ru294	848793803	CNBG_5404	U3 small nucleolar RNA-associated protein MPP10	sc16	62107	64727	+	PF04006.7|Mpp10[Mpp10 protein]	0.000455994	0.000365999
VGI_without_Ru294	848796409	CNBG_0158	hypothetical protein	sc1	427990	433034	+	.	0.000494078	0.000396566
VGI_without_Ru294	848797208	CNBG_3919	xylitol dehydrogenase	sc10	574256	576026	+	PF00107.21|ADH_zinc_N[Zinc-binding dehydrogenase];PF08240.7|ADH_N[Alcohol dehydrogenase GroES-like domain]	0.000503075	0.000403787
VGI_without_Ru294	848798787	CNBG_9637	hypothetical protein	sc19	265618	267079	-	PF08659.5|KR[KR domain];PF13561.1|adh_short_C2[Enoyl-(Acyl carrier protein) reductase];PF00106.20|adh_short[short chain dehydrogenase]	0.000505841	0.000406008
VGI_without_Ru294	848793830	CNBG_0645	neutral amino acid transporter	sc2	253467	255475	-	PF01490.13|Aa_trans[Transmembrane amino acid transporter protein]	0.000523131	0.000419885
VGI_without_Ru294	848796470	CNBG_5202	kinesin family member 20/23	sc15	89463	93197	+	PF00225.18|Kinesin[Kinesin motor domain]	0.00052345	0.000420141
VGI_without_Ru294	848798324	CNBG_3723	hexose transporter	sc10	7683	9587	+	PF07690.11|MFS_1[Major Facilitator Superfamily];PF00083.19|Sugar_tr[Sugar (and other) transporter]	0.000558035	0.0004479
VGI_without_Ru294	848797210	CNBG_1668	hypothetical protein	sc4	275352	276867	-	PF00400.27|WD40[WD domain, G-beta repeat]	0.000558093	0.000447947
VGI_without_Ru294	848794654	CNBG_1373	DNA mismatch repair protein MSH5	sc3	848634	852664	+	PF05192.13|MutS_III[MutS domain III];PF00488.16|MutS_V[MutS domain V]	0.000558404	0.000448197
VGI_without_Ru294	848797677	CNBG_3297	hypothetical protein	sc7	1061559	1063689	-	PF07690.11|MFS_1[Major Facilitator Superfamily];PF05978.11|UNC-93[Ion channel regulatory protein UNC-93]	0.000560051	0.000449519
VGI_without_Ru294	848793667	CNBG_5763	hypothetical protein	sc19	35601	39238	+	PF10373.4|EST1_DNA_bind[Est1 DNA/RNA binding domain];PF10374.4|EST1[Telomerase activating protein Est1]	0.000572305	0.000459354
VGI_without_Ru294	848797674	CNBG_3304	hypothetical protein	sc7	1086927	1089120	+	PF10022.4|DUF2264[Uncharacterized protein conserved in bacteria (DUF2264)]	0.000575396	0.000461835
VGI_without_Ru294	848796688	CNBG_3670	hypothetical protein	sc8	926362	928429	+	.	0.000575728	0.000462101
VGI_without_Ru294	848794922	CNBG_3066	WD-repeat protein	sc7	374911	379986	-	PF12234.3|Rav1p_C[RAVE protein 1 C terminal]	0.000577635	0.000463632
VGI_without_Ru294	848795238	CNBG_6121	septation protein imp2	sc22	83765	87295	+	PF14604.1|SH3_9[Variant SH3 domain];PF07653.12|SH3_2[Variant SH3 domain];PF00611.18|FCH[Fes/CIP4, and EFC/F-BAR homology domain];PF00018.23|SH3_1[SH3 domain]	0.000582584	0.000467604
VGI_without_Ru294	848797249	CNBG_9011	hypothetical protein	sc1	170283	175107	+	PF03372.18|Exo_endo_phos[Endonuclease/Exonuclease/phosphatase family]	0.000587665	0.000471683
VGI_without_Ru294	848795531	CNBG_2435	BRCA1-associated protein	sc5	1089412	1091611	+	PF02148.14|zf-UBP[Zn-finger in ubiquitin-hydrolases and other protein];PF00097.20|zf-C3HC4[Zinc finger, C3HC4 type (RING finger)];PF07576.7|BRAP2[BRCA1-associated protein 2];PF13639.1|zf-RING_2[Ring finger domain]	0.00059118	0.000474504
VGI_without_Ru294	848796373	CNBG_5982	hypothetical protein	sc20	122173	125013	+	PF01762.16|Galactosyl_T[Galactosyltransferase]	0.000601195	0.000482542
VGI_without_Ru294	848795508	CNBG_4461	centromere protein C	sc11	591900	594163	+	PF11699.3|CENP-C_C[Mif2/CENP-C like]	0.000655747	0.000526328
VGI_without_Ru294	848795832	CNBG_3319	ribosome production factor 1	sc8	9034	10657	-	PF04427.13|Brix[Brix domain]	0.000679698	0.000545552
VGI_without_Ru294	848797163	CNBG_0816	tRNA ligase	sc2	713131	716280	-	PF08303.6|tRNA_lig_kinase[tRNA ligase kinase domain];PF08302.6|tRNA_lig_CPD[Fungal tRNA ligase phosphodiesterase domain];PF09511.5|RNA_lig_T4_1[RNA ligase]	0.000679698	0.000545552
VGI_without_Ru294	848798099	CNBG_3324	hypothetical protein	sc8	25321	26648	+	.	0.000680054	0.000545838
VGI_without_Ru294	848797218	CNBG_1938	pre-mRNA-processing factor 40	sc4	1019005	1021461	+	PF00397.21|WW[WW domain];PF01846.14|FF[FF domain]	0.000680054	0.000545838
VGI_without_Ru294	848797572	CNBG_5820	hypothetical protein	sc19	185911	187059	-	PF12586.3|DUF3760[Protein of unknown function (DUF3760)]	0.000692543	0.000555861
VGI_without_Ru294	848793544	CNBG_4949	Ser/Thr protein phosphatase	sc13	646942	649586	-	PF00149.23|Metallophos[Calcineurin-like phosphoesterase]	0.000714483	0.000573472
VGI_without_Ru294	848793782	CNBG_4425	hypothetical protein	sc11	488845	490156	-	PF01501.15|Glyco_transf_8[Glycosyl transferase family 8]	0.000716714	0.000575262
VGI_without_Ru294	848796768	CNBG_2874	WD repeat-containing protein	sc6	1052965	1055121	-	PF00400.27|WD40[WD domain, G-beta repeat]	0.000722695	0.000580063
VGI_without_Ru294	848793856	CNBG_3043	hypothetical protein	sc7	323123	324586	+	PF00293.23|NUDIX[NUDIX domain]	0.000722695	0.000580063
VGI_without_Ru294	848795017	CNBG_5619	hypothetical protein	sc17	45305	47955	+	PF01363.16|FYVE[FYVE zinc finger]	0.000725426	0.000582255
VGI_without_Ru294	848794664	CNBG_3060	molecular chaperone GrpE	sc7	360821	361727	-	PF01025.14|GrpE[GrpE]	0.000738099	0.000592427
VGI_without_Ru294	848795472	CNBG_5708	hypothetical protein	sc17	315590	317406	-	.	0.000754607	0.000605676
VGI_without_Ru294	848796198	CNBG_0083	hypothetical protein	sc1	228497	232296	+	PF00621.15|RhoGEF[RhoGEF domain];PF00780.17|CNH[CNH domain]	0.000754607	0.000605676
VGI_without_Ru294	848795978	CNBG_3371	hypothetical protein	sc8	155758	156865	+	.	0.00075907	0.000609259
VGI_without_Ru294	848797703	CNBG_0932	hypothetical protein	sc2	1029471	1032334	-	PF09402.5|MSC[Man1-Src1p-C-terminal domain]	0.000762075	0.000611671
VGI_without_Ru294	848799372	CNBG_9246	hypothetical protein	sc6	68602	69216	-	.	0.00077369	0.000620993
VGI_without_Ru294	848798085	CNBG_0552	phosphatidate cytidylyltransferase	sc2	22216	24773	-	PF01148.15|CTP_transf_1[Cytidylyltransferase family]	0.000805087	0.000646194
VGI_without_Ru294	848797180	CNBG_6093	signal recognition particle receptor subunit beta	sc22	9540	10694	+	PF01926.18|MMR_HSR1[50S ribosome-binding GTPase];PF08477.8|Miro[Miro-like protein];PF09439.5|SRPRB[Signal recognition particle receptor beta subunit];PF00009.22|GTP_EFTU[Elongation factor Tu GTP binding domain];PF04670.7|Gtr1_RagA[Gtr1/RagA G protein conserved region];PF00025.16|Arf[ADP-ribosylation factor family];PF00071.17|Ras[Ras family]	0.00083222	0.000667972
VGI_without_Ru294	848794200	CNBG_0116	hypothetical protein	sc1	318098	319613	+	.	0.000843812	0.000677276
VGI_without_Ru294	848797127	CNBG_2787	hypothetical protein	sc6	811429	813751	+	PF00097.20|zf-C3HC4[Zinc finger, C3HC4 type (RING finger)];PF13923.1|zf-C3HC4_2[Zinc finger, C3HC4 type (RING finger)];PF11789.3|zf-Nse[Zinc-finger of the MIZ type in Nse subunit];PF13639.1|zf-RING_2[Ring finger domain];PF14634.1|zf-RING_5[zinc-RING finger domain]	0.000856758	0.000687667
VGI_without_Ru294	848798178	CNBG_2786	hypothetical protein	sc6	807984	810438	+	PF00320.22|GATA[GATA zinc finger];PF00170.16|bZIP_1[bZIP transcription factor];PF07716.10|bZIP_2[Basic region leucine zipper]	0.000876053	0.000703154
VGI_without_Ru294	848796738	CNBG_0962	hypothetical protein	sc2	1133757	1135220	+	.	0.000905667	0.000726923
VGI_without_Ru294	848794033	CNBG_3898	hypothetical protein	sc10	508227	512390	+	.	0.000925505	0.000742846
VGI_without_Ru294	848797016	CNBG_0562	hypothetical protein	sc2	43777	44857	-	.	0.00097613	0.00078348
VGI_without_Ru294	848793867	CNBG_6195	tRNA (guanine-N(7)-)-methyltransferase	sc24	57961	59378	+	TIGR00091[TIGR00091: tRNA (guanine-N(7)-)-methyltransferase];PF02390.12|Methyltransf_4[Putative methyltransferase]	0.000983916	0.000789729
VGI_without_Ru294	848792853	CNBG_3952	hypothetical protein	sc10	666742	671741	-	.	0.000993944	0.000797778
VGI_without_Ru294	848798171	CNBG_4377	hypothetical protein	sc11	350227	354129	-	PF03810.14|IBN_N[Importin-beta N-terminal domain]	0.000993986	0.000797811
VGI_without_Ru294	848798227	CNBG_4780	hypothetical protein	sc13	126343	127337	-	PF00102.22|Y_phosphatase[Protein-tyrosine phosphatase]	0.00102852	0.000825532
VGI_without_Ru294	848796336	CNBG_5324	phosphate transporter	sc15	419280	422632	-	PF03105.14|SPX[SPX domain];PF00939.14|Na_sulph_symp[Sodium:sulfate symporter transmembrane region]	0.00103054	0.000827151
VGI_without_Ru294	848794375	CNBG_1473	palmitoyltransferase AKR1	sc3	1114254	1117157	+	PF13857.1|Ank_5[Ankyrin repeats (many copies)];PF01529.15|zf-DHHC[DHHC palmitoyltransferase];PF13606.1|Ank_3[Ankyrin repeat];PF12796.2|Ank_2[Ankyrin repeats (3 copies)];PF13637.1|Ank_4[Ankyrin repeats (many copies)];PF00023.25|Ank[Ankyrin repeat]	0.00108113	0.00086776
VGI_without_Ru294	848796447	CNBG_0092	valine-tRNA ligase	sc1	252044	256070	-	PF13603.1|tRNA-synt_1_2[Leucyl-tRNA synthetase, Domain 2];PF09334.6|tRNA-synt_1g[tRNA synthetases class I (M)];TIGR00422[valS: valine--tRNA ligase];PF00133.17|tRNA-synt_1[tRNA synthetases class I (I, L, M and V)];PF08264.8|Anticodon_1[Anticodon-binding domain of tRNA]	0.00108914	0.000874189
VGI_without_Ru294	848794687	CNBG_0616	geranylgeranyl transferase type-2 subunit beta	sc2	168461	169734	-	PF13249.1|Prenyltrans_2[Prenyltransferase-like];PF00432.16|Prenyltrans[Prenyltransferase and squalene oxidase repeat]	0.00109401	0.000878098
VGI_without_Ru294	848799126	CNBG_9288	hypothetical protein	sc6	858144	859244	-	PF02567.11|PhzC-PhzF[Phenazine biosynthesis-like protein]	0.00111315	0.000893453
VGI_without_Ru294	848795714	CNBG_9532	hypothetical protein	sc13	439797	444509	-	.	0.00114096	0.000915782
VGI_without_Ru294	848792902	CNBG_3296	solute carrier family 25 (mitochondrial aspartate/glutamate transporter), member 12/13	sc7	1057910	1061315	+	PF13202.1|EF-hand_5[EF hand];PF13833.1|EF-hand_8[EF-hand domain pair];PF00153.22|Mito_carr[Mitochondrial carrier protein];PF13499.1|EF-hand_7[EF-hand domain pair];PF13405.1|EF-hand_6[EF-hand domain];PF00036.27|EF-hand_1[EF hand]	0.00114226	0.000916821
VGI_without_Ru294	848797092	CNBG_3437	cytoplasmic protein	sc8	313212	314846	-	PF09273.6|Rubis-subs-bind[Rubisco LSMT substrate-binding]	0.00116772	0.000937257
VGI_without_Ru294	848797594	CNBG_2607	hypothetical protein	sc6	326961	330410	+	PF08217.6|DUF1712[Fungal domain of unknown function (DUF1712)]	0.00119249	0.000957136
VGI_without_Ru294	848793384	CNBG_3068	hypothetical protein	sc7	381657	382227	-	.	0.00120589	0.000967892
VGI_without_Ru294	848794117	CNBG_4650	hypothetical protein	sc12	446996	448402	-	.	0.0012116	0.00097248
VGI_without_Ru294	848794680	CNBG_0823	hypothetical protein	sc2	735979	740305	-	PF00560.28|LRR_1[Leucine Rich Repeat];PF13516.1|LRR_6[Leucine Rich repeat];PF13504.1|LRR_7[Leucine rich repeat];PF00621.15|RhoGEF[RhoGEF domain];PF13855.1|LRR_8[Leucine rich repeat]	0.00121651	0.00097642
VGI_without_Ru294	848795279	CNBG_0734	D-erythro-sphingosine kinase	sc2	491007	493349	-	PF00781.19|DAGK_cat[Diacylglycerol kinase catalytic domain]	0.00127817	0.00102591
VGI_without_Ru294	848794667	CNBG_4869	hypothetical protein	sc13	385594	387765	-	.	0.00128442	0.00103093
VGI_without_Ru294	848794031	CNBG_9448	hypothetical protein	sc10	711934	716260	+	PF07928.7|Vps54[Vps54-like protein]	0.00130284	0.00104571
VGI_without_Ru294	848795427	CNBG_1599	hypothetical protein	sc4	60044	61818	-	.	0.00131538	0.00105577
VGI_without_Ru294	848794895	CNBG_3793	peptide-N4-(N-acetyl-beta-glucosaminyl)asparagine amidase	sc10	216563	218990	+	PF01841.14|Transglut_core[Transglutaminase-like superfamily];PF00139.14|Lectin_legB[Legume lectin domain]	0.00142358	0.00114262
VGI_without_Ru294	848793284	CNBG_5782	chaperone regulator	sc19	80860	82633	-	PF01556.13|CTDII[DnaJ C terminal domain];PF00226.26|DnaJ[DnaJ domain];PF00684.14|DnaJ_CXXCXGXG[DnaJ central domain]	0.00142358	0.00114262
VGI_without_Ru294	848796569	CNBG_5331	hypothetical protein	sc15	440434	441305	-	.	0.00144924	0.00116322
VGI_without_Ru294	848793131	CNBG_5373	RNA polymerase II-associated factor 1	sc15	550552	552134	-	PF03985.8|Paf1[Paf1]	0.00146231	0.0011737
VGI_without_Ru294	848798011	CNBG_0559	NADH dehydrogenase (ubiquinone) 1 alpha subcomplex 9	sc2	38600	40036	+	PF13460.1|NAD_binding_10[NADH(P)-binding];PF04321.12|RmlD_sub_bind[RmlD substrate binding domain];PF05368.8|NmrA[NmrA-like family];PF01073.14|3Beta_HSD[3-beta hydroxysteroid dehydrogenase/isomerase family];PF01370.16|Epimerase[NAD dependent epimerase/dehydratase family]	0.00148473	0.0011917
VGI_without_Ru294	848797471	CNBG_4053	hypothetical protein	sc9	212223	213634	+	PF13536.1|EmrE[Multidrug resistance efflux transporter];PF00892.15|EamA[EamA-like transporter family]	0.00148473	0.0011917
VGI_without_Ru294	848792783	CNBG_3403	hypothetical protein	sc8	235909	239248	+	PF00636.21|Ribonuclease_3[Ribonuclease III domain];PF03368.9|Dicer_dimer[Dicer dimerisation domain]	0.00149376	0.00119895
VGI_without_Ru294	848792804	CNBG_9435	hypothetical protein	sc10	312282	313701	+	PF05277.7|DUF726[Protein of unknown function (DUF726)]	0.00155621	0.00124907
VGI_without_Ru294	848796243	CNBG_1786	hypothetical protein	sc4	594830	596035	-	.	0.00155686	0.0012496
VGI_without_Ru294	848796102	CNBG_0204	succinate dehydrogenase, cytochrome b556 subunit	sc1	581795	582607	+	TIGR02970[succ_dehyd_cytB: succinate dehydrogenase, cytochrome b556 subunit];PF01127.17|Sdh_cyt[Succinate dehydrogenase/Fumarate reductase transmembrane subunit]	0.00155686	0.0012496
VGI_without_Ru294	848794873	CNBG_4498	pyridoxal kinase	sc12	16668	18085	-	PF00294.19|PfkB[pfkB family carbohydrate kinase];PF08543.7|Phos_pyr_kin[Phosphomethylpyrimidine kinase]	0.00156629	0.00125717
VGI_without_Ru294	848797299	CNBG_4596	hypothetical protein	sc12	294823	295353	-	.	0.00157403	0.00126337
VGI_without_Ru294	848795068	CNBG_6012	hypothetical protein	sc20	208885	210898	+	PF08637.5|NCA2[ATP synthase regulation protein NCA2]	0.00157522	0.00126433
VGI_without_Ru294	848798176	CNBG_2743	hypothetical protein	sc6	707599	708483	+	.	0.00157522	0.00126433
VGI_without_Ru294	848793212	CNBG_3579	CCR4-NOT transcription complex subunit 1	sc8	680803	688155	-	PF12842.2|DUF3819[Domain of unknown function (DUF3819)];PF04054.10|Not1[CCR4-Not complex component, Not1]	0.00162464	0.001304
VGI_without_Ru294	848792852	CNBG_9069	pol II transcription elongation factor	sc2	843348	847026	+	PF00176.18|SNF2_N[SNF2 family N-terminal domain]	0.00164098	0.00131712
VGI_without_Ru294	848794732	CNBG_5211	TATA-binding protein-associated factor	sc15	111817	117957	-	PF00271.26|Helicase_C[Helicase conserved C-terminal domain];PF00176.18|SNF2_N[SNF2 family N-terminal domain];PF12054.3|DUF3535[Domain of unknown function (DUF3535)]	0.00166526	0.0013366
VGI_without_Ru294	848796506	CNBG_4459	ATPase	sc11	583222	585752	-	PF00004.24|AAA[ATPase family associated with various cellular activities (AAA)];PF12002.3|MgsA_C[MgsA AAA+ ATPase C terminal]	0.00169906	0.00136373
VGI_without_Ru294	848795724	CNBG_5303	hypothetical protein	sc15	344514	346540	+	PF09759.4|Atx10homo_assoc[Spinocerebellar ataxia type 10 protein domain]	0.00172996	0.00138853
VGI_without_Ru294	848794956	CNBG_0884	replication factor A2	sc2	909497	910693	-	PF08784.6|RPA_C[Replication protein A C terminal]	0.00176402	0.00141587
VGI_without_Ru294	848794126	CNBG_1129	hypothetical protein	sc3	130717	134442	-	PF13923.1|zf-C3HC4_2[Zinc finger, C3HC4 type (RING finger)];PF13639.1|zf-RING_2[Ring finger domain]	0.00181779	0.00145903
VGI_without_Ru294	848797670	CNBG_1537	sterol 24-C-methyltransferase	sc3	1292270	1293785	+	PF12847.2|Methyltransf_18[Methyltransferase domain];PF13659.1|Methyltransf_26[Methyltransferase domain];PF08242.7|Methyltransf_12[Methyltransferase domain];PF13649.1|Methyltransf_25[Methyltransferase domain];PF08241.7|Methyltransf_11[Methyltransferase domain];PF01209.13|Ubie_methyltran[ubiE/COQ5 methyltransferase family];PF13489.1|Methyltransf_23[Methyltransferase domain];PF01135.14|PCMT[Protein-…	0.00191394	0.0015362
VGI_without_Ru294	848793731	CNBG_6036	peptidase	sc21	35298	40372	-	PF02902.14|Peptidase_C48[Ulp1 protease family, C-terminal catalytic domain]	0.00191899	0.00154026
VGI_without_Ru294	848799260	CNBG_1171	hypothetical protein	sc3	268089	269503	+	.	0.00194026	0.00155733
VGI_without_Ru294	848794099	CNBG_5620	hypothetical protein	sc17	49776	52563	+	PF00149.23|Metallophos[Calcineurin-like phosphoesterase];PF12850.2|Metallophos_2[Calcineurin-like phosphoesterase superfamily domain]	0.00196693	0.00157874
VGI_without_Ru294	848796687	CNBG_3441	dihydropteroate synthase	sc8	321025	323183	-	TIGR01498[folK: 2-amino-4-hydroxy-6-hydroxymethyldihydropteridine diphosphokinase];PF01288.15|HPPK[7,8-dihydro-6-hydroxymethylpterin-pyrophosphokinase (HPPK)];PF00809.17|Pterin_bind[Pterin binding enzyme];PF02152.13|FolB[Dihydroneopterin aldolase];TIGR01496[DHPS: dihydropteroate synthase]	0.00196908	0.00158046
VGI_without_Ru294	848795101	CNBG_0421	hypothetical protein	sc1	1177313	1178631	+	.	0.0019843	0.00159268
VGI_without_Ru294	848795335	CNBG_4991	nucleolar protein 4	sc14	124062	127365	-	PF14259.1|RRM_6[RNA recognition motif (a.k.a. RRM, RBD, or RNP domain)];PF00076.17|RRM_1[RNA recognition motif. (a.k.a. RRM, RBD, or RNP domain)]	0.00199028	0.00159747
VGI_without_Ru294	848794675	CNBG_0536	hypothetical protein	sc1	1485109	1486550	-	.	0.00201481	0.00161717
VGI_without_Ru294	848793989	CNBG_5419	glutaredoxin	sc16	102914	104305	+	PF00462.19|Glutaredoxin[Glutaredoxin]	0.00201481	0.00161717
VGI_without_Ru294	848797917	CNBG_5785	hypothetical protein	sc19	87774	90805	+	PF04082.13|Fungal_trans[Fungal specific transcription factor domain]	0.00204566	0.00164193
VGI_without_Ru294	848795469	CNBG_5692	hypothetical protein	sc17	269457	271707	-	.	0.00204852	0.00164422
VGI_without_Ru294	848794235	CNBG_2807	hypothetical protein	sc6	876526	878673	+	PF06886.6|TPX2[Targeting protein for Xklp2 (TPX2)]	0.00210235	0.00168742
VGI_without_Ru294	848794185	CNBG_3268	ATP-dependent RNA helicase DHX37/DHR1	sc7	979436	983668	+	PF00271.26|Helicase_C[Helicase conserved C-terminal domain];PF04408.18|HA2[Helicase associated domain (HA2)];PF00270.24|DEAD[DEAD/DEAH box helicase];PF07717.11|OB_NTP_bind[Oligonucleotide/oligosaccharide-binding (OB)-fold]	0.00213347	0.00171241
VGI_without_Ru294	848798628	CNBG_1579	hypothetical protein	sc4	786	2943	-	.	0.00214086	0.00171834
VGI_without_Ru294	848796021	CNBG_3552	hypothetical protein	sc8	605698	607365	+	PF04182.7|B-block_TFIIIC[B-block binding subunit of TFIIIC]	0.00220157	0.00176707
VGI_without_Ru294	848796565	CNBG_9199	hypothetical protein	sc4	1097938	1098252	-	.	0.00220412	0.00176911
VGI_without_Ru294	848796048	CNBG_5718	hypothetical protein	sc17	343373	344573	-	.	0.0022904	0.00183837
VGI_without_Ru294	848795417	CNBG_0434	glycerol-3-phosphate dehydrogenase (NAD(+))	sc1	1216819	1218505	+	PF07479.9|NAD_Gly3P_dh_C[NAD-dependent glycerol-3-phosphate dehydrogenase C-terminus];TIGR03376[glycerol3P_DH: glycerol-3-phosphate dehydrogenase (NAD(+))];PF01210.18|NAD_Gly3P_dh_N[NAD-dependent glycerol-3-phosphate dehydrogenase N-terminus]	0.0022904	0.00183837
VGI_without_Ru294	848796332	CNBG_5316	ubiquitin-protein ligase	sc15	392241	398186	-	PF10390.4|ELL[RNA polymerase II elongation factor ELL];PF02207.15|zf-UBR[Putative zinc finger in N-recognin (UBR box)]	0.00235069	0.00188675
VGI_without_Ru294	848796677	CNBG_0920	hypothetical protein	sc2	997425	999744	-	.	0.00238514	0.00191441
VGI_without_Ru294	848793307	CNBG_4674	hypothetical protein	sc12	503228	505960	-	.	0.00238869	0.00191725
VGI_without_Ru294	848792838	CNBG_9342	hypothetical protein	sc7	878544	880687	+	.	0.00241882	0.00194144
VGI_without_Ru294	848796077	CNBG_0386	hypothetical protein	sc1	1082005	1083240	-	.	0.00245718	0.00197223
VGI_without_Ru294	848796472	CNBG_5310	DNA-directed RNA polymerase II subunit RPB1	sc15	368830	374907	-	PF04992.9|RNA_pol_Rpb1_6[RNA polymerase Rpb1, domain 6];PF04997.7|RNA_pol_Rpb1_1[RNA polymerase Rpb1, domain 1];PF00623.15|RNA_pol_Rpb1_2[RNA polymerase Rpb1, domain 2];PF04983.13|RNA_pol_Rpb1_3[RNA polymerase Rpb1, domain 3];PF04998.12|RNA_pol_Rpb1_5[RNA polymerase Rpb1, domain 5];PF05000.12|RNA_pol_Rpb1_4[RNA polymerase Rpb1, domain 4];PF04990.7|RNA_pol_Rpb1_7[RNA polymerase Rpb1, domain 7];PF0…	0.00258283	0.00207308
VGI_without_Ru294	848798389	CNBG_9487	hypothetical protein	sc12	209815	211623	-	.	0.00267056	0.00214349
VGI_without_Ru294	848794640	CNBG_0024	hypothetical protein	sc1	74009	78000	+	.	0.00267779	0.00214929
VGI_without_Ru294	848797160	CNBG_0821	hypothetical protein	sc2	730792	733707	+	PF04082.13|Fungal_trans[Fungal specific transcription factor domain]	0.00273176	0.00219262
VGI_without_Ru294	848795412	CNBG_1956	DNA polymerase alpha subunit A	sc4	1068045	1073410	-	PF00136.16|DNA_pol_B[DNA polymerase family B];PF08996.5|zf-DNA_Pol[DNA Polymerase alpha zinc finger];TIGR00592[pol2: DNA polymerase (pol2)];PF12254.3|DNA_pol_alpha_N[DNA polymerase alpha subunit p180 N terminal];PF03104.14|DNA_pol_B_exo1[DNA polymerase family B, exonuclease domain]	0.00279069	0.00223991
VGI_without_Ru294	848795438	CNBG_0089	hypothetical protein	sc1	244962	246412	-	.	0.00304259	0.0024421
VGI_without_Ru294	848794280	CNBG_1094	hypothetical protein	sc3	43638	44975	+	.	0.00307862	0.00247102
VGI_without_Ru294	848798182	CNBG_9015	hypothetical protein	sc1	406950	408853	-	.	0.00316215	0.00253806
VGI_without_Ru294	848795186	CNBG_1960	hypothetical protein	sc4	1081158	1083191	+	.	0.00316943	0.00254391
VGI_without_Ru294	848792723	CNBG_9590	ATP-binding cassette, subfamily G (WHITE), member 2, PDR	sc16	11691	17380	-	PF00005.22|ABC_tran[ABC transporter];PF01061.19|ABC2_membrane[ABC-2 type transporter];PF06422.7|PDR_CDR[CDR ABC transporter];PF14510.1|ABC_trans_N[ABC-transporter extracellular N-terminal]	0.00321972	0.00258427
VGI_without_Ru294	848796890	CNBG_1619	protein BTN1	sc4	139090	141302	-	PF02487.12|CLN3[CLN3 protein]	0.00321972	0.00258427
VGI_without_Ru294	848795304	CNBG_2757	vacuolar protein sorting 41	sc6	737034	740878	-	PF00637.15|Clathrin[Region in Clathrin and VPS]	0.00323016	0.00259265
VGI_without_Ru294	848794064	CNBG_5973	hypothetical protein	sc20	105429	106244	+	.	0.0032319	0.00259405
VGI_without_Ru294	848794851	CNBG_1732	potassium:hydrogen antiporter	sc4	447420	450612	+	PF00999.16|Na_H_Exchanger[Sodium/hydrogen exchanger family]	0.003287	0.00263827
VGI_without_Ru294	848792801	CNBG_1898	endoribonuclease L-PSP	sc4	911616	912158	+	PF01042.16|Ribonuc_L-PSP[Endoribonuclease L-PSP]	0.00337205	0.00270654
VGI_without_Ru294	848793074	CNBG_4590	ENTH domain-containing protein c	sc12	284034	285997	-	PF01417.15|ENTH[ENTH domain]	0.00349394	0.00280437
VGI_without_Ru294	848798578	CNBG_3538	hypothetical protein	sc8	568055	569388	-	.	0.00351775	0.00282348
VGI_without_Ru294	848796929	CNBG_2199	osomolarity two-component system, response regulator SKN7	sc5	463926	467532	+	PF00447.12|HSF_DNA-bind[HSF-type DNA-binding];PF00072.19|Response_reg[Response regulator receiver domain]	0.00356366	0.00286033
VGI_without_Ru294	848796189	CNBG_1734	hypothetical protein	sc4	451977	453456	+	PF04438.11|zf-HIT[HIT zinc finger]	0.00367218	0.00294743
VGI_without_Ru294	848793588	CNBG_1058	LIM-homeobox protein	sc2	1397334	1399950	+	PF00046.24|Homeobox[Homeobox domain]	0.00369355	0.00296458
VGI_without_Ru294	848796523	CNBG_0112	oligosaccharidyl-lipid flippase	sc1	306902	308672	-	PF04506.8|Rft-1[Rft protein]	0.00374886	0.00300898
VGI_without_Ru294	848793906	CNBG_9295	sulfate adenylyltransferase	sc6	929085	931043	-	PF01747.12|ATP-sulfurylase[ATP-sulfurylase];PF14306.1|PUA_2[PUA-like domain];TIGR00339[sopT: sulfate adenylyltransferase];PF01583.15|APS_kinase[Adenylylsulphate kinase]	0.00378126	0.00303498
VGI_without_Ru294	848795115	CNBG_1701	hypothetical protein	sc4	357699	358430	-	PF01883.14|DUF59[Domain of unknown function DUF59]	0.00389025	0.00312247
VGI_without_Ru294	848795641	CNBG_2604	hypothetical protein	sc6	319094	320089	-	.	0.00389734	0.00312815
VGI_without_Ru294	848797749	CNBG_3323	hypothetical protein	sc8	20822	23945	-	.	0.00389734	0.00312815
VGI_without_Ru294	848798133	CNBG_1179	dehydrogenase	sc3	293086	294540	-	PF00107.21|ADH_zinc_N[Zinc-binding dehydrogenase]	0.00391321	0.00314089
VGI_without_Ru294	848795124	CNBG_5184	nucear export factor	sc15	41408	45672	-	PF03399.11|SAC3_GANP[SAC3/GANP/Nin1/mts3/eIF-3 p25 family]	0.00397093	0.00318722
VGI_without_Ru294	848797120	CNBG_4294	hypothetical protein	sc11	137711	138199	+	PF07225.7|NDUF_B4[NADH-ubiquinone oxidoreductase B15 subunit (NDUFB4)]	0.00399565	0.00320706
VGI_without_Ru294	848796149	CNBG_2225	hypothetical protein	sc5	537383	539219	+	PF12697.2|Abhydrolase_6[Alpha/beta hydrolase family]	0.00399612	0.00320744
VGI_without_Ru294	848798490	CNBG_9461	hypothetical protein	sc11	376367	377038	+	.	0.00405084	0.00325136
VGI_without_Ru294	848795680	CNBG_2731	hypothetical protein	sc6	675979	678533	-	.	0.00405728	0.00325653
VGI_without_Ru294	848795585	CNBG_4194	cytoplasmic protein	sc9	574882	576150	+	PF11312.3|DUF3115[Protein of unknown function (DUF3115)]	0.00405728	0.00325653
VGI_without_Ru294	848797276	CNBG_2168	hypothetical protein	sc5	389585	391566	-	.	0.00409306	0.00328525
VGI_without_Ru294	848795069	CNBG_6003	hypothetical protein	sc20	185479	189102	+	PF03781.11|FGE-sulfatase[Sulfatase-modifying factor enzyme 1];PF10017.4|Methyltransf_33[Histidine-specific methyltransferase, SAM-dependent]	0.00410387	0.00329393
VGI_without_Ru294	848798789	CNBG_5845	NAD binding dehydrogenase	sc19	269222	270986	-	PF01408.17|GFO_IDH_MocA[Oxidoreductase family, NAD-binding Rossmann fold];PF08635.5|ox_reductase_C[Putative oxidoreductase C terminal]	0.00422661	0.00339244
VGI_without_Ru294	848793685	CNBG_0389	hypothetical protein	sc1	1089586	1092339	+	PF13517.1|VCBS[Repeat domain in Vibrio, Colwellia, Bradyrhizobium and Shewanella]	0.00424327	0.00340582
VGI_without_Ru294	848796090	CNBG_1889	anthranilate synthase component I	sc4	883398	885279	-	PF00425.13|Chorismate_bind[chorismate binding enzyme];TIGR00564[trpE_most: anthranilate synthase component I];PF04715.8|Anth_synt_I_N[Anthranilate synthase component I, N terminal region]	0.00428325	0.0034379
VGI_without_Ru294	848795713	CNBG_4756	hypothetical protein	sc13	45756	47784	-	PF11735.3|CAP59_mtransfer[Cryptococcal mannosyltransferase 1]	0.00429857	0.0034502
VGI_without_Ru294	848793625	CNBG_5779	telomere maintenance protein	sc19	73842	77868	-	PF14259.1|RRM_6[RNA recognition motif (a.k.a. RRM, RBD, or RNP domain)];PF00076.17|RRM_1[RNA recognition motif. (a.k.a. RRM, RBD, or RNP domain)]	0.00433225	0.00347723
VGI_without_Ru294	848798073	CNBG_5689	glutamate synthase (NADPH/NADH)	sc17	249710	257615	-	PF14691.1|Fer4_20[Dihydroprymidine dehydrogenase domain II, 4Fe-4S cluster];PF01593.19|Amino_oxidase[Flavin containing amine oxidoreductase];PF01493.14|GXGXG[GXGXG motif];PF13450.1|NAD_binding_8[NAD(P)-binding Rossmann-like domain];PF00070.22|Pyr_redox[Pyridine nucleotide-disulphide oxidoreductase];PF04898.9|Glu_syn_central[Glutamate synthase central domain];PF00310.16|GATase_2[Glutamine amidotra…	0.00433281	0.00347768
VGI_without_Ru294	848793468	CNBG_9167	hypothetical protein	sc4	280861	283097	-	.	0.00433281	0.00347768
VGI_without_Ru294	848795300	CNBG_2948	hypothetical protein	sc7	38124	38774	-	.	0.00433281	0.00347768
VGI_without_Ru294	848796295	CNBG_9421	peptidyl-prolyl isomerase G (cyclophilin G)	sc10	29687	31194	+	PF00160.16|Pro_isomerase[Cyclophilin type peptidyl-prolyl cis-trans isomerase/CLD]	0.00440689	0.00353714
VGI_without_Ru294	848794414	CNBG_5666	hypothetical protein	sc17	173321	175447	+	.	0.00442114	0.00354857
VGI_without_Ru294	848796403	CNBG_2780	bacterial leucyl aminopeptidase	sc6	795678	797363	-	PF04389.12|Peptidase_M28[Peptidase family M28];PF01546.23|Peptidase_M20[Peptidase family M20/M25/M40]	0.00446248	0.00358176
VGI_without_Ru294	848792883	CNBG_2185	hypothetical protein	sc5	430371	432356	+	PF00628.24|PHD[PHD-finger]	0.00462737	0.00371411
VGI_without_Ru294	848796902	CNBG_6141	hypothetical protein	sc23	847	3981	-	PF01544.13|CorA[CorA-like Mg2+ transporter protein]	0.00481013	0.0038608
VGI_without_Ru294	848798603	CNBG_0546	hypothetical protein	sc2	9669	10079	+	.	0.00497928	0.00399657
VGI_without_Ru294	848794348	CNBG_2367	RNA lariat debranching enzyme	sc5	897421	899589	-	PF05011.8|DBR1[Lariat debranching enzyme, C-terminal domain]	0.00499585	0.00400987
VGI_without_Ru294	848797086	CNBG_2870	peroxin-6	sc6	1040758	1044486	+	PF00004.24|AAA[ATPase family associated with various cellular activities (AAA)]	0.00503449	0.00404088
VGI_without_Ru294	848796772	CNBG_2762	Fe-S protein assembly co-chaperone HscB	sc6	749321	750217	-	TIGR00714[hscB: Fe-S protein assembly co-chaperone HscB];PF00226.26|DnaJ[DnaJ domain];PF07743.8|HSCB_C[HSCB C-terminal oligomerisation domain]	0.00505811	0.00405984
VGI_without_Ru294	848794747	CNBG_5651	hypothetical protein	sc17	139321	140028	+	.	0.00506406	0.00406461
VGI_without_Ru294	848793320	CNBG_5083	malate dehydrogenase (oxaloacetate-decarboxylating)(NADP+)	sc14	369765	372022	-	PF03949.10|Malic_M[Malic enzyme, NAD binding domain];PF00390.14|malic[Malic enzyme, N-terminal domain]	0.00506406	0.00406461
VGI_without_Ru294	848797258	CNBG_0670	hypothetical protein	sc2	309567	314446	+	PF01369.15|Sec7[Sec7 domain]	0.00506406	0.00406461
VGI_without_Ru294	848793527	CNBG_6198	nucleoporin SEH1	sc24	64324	65699	+	PF00400.27|WD40[WD domain, G-beta repeat]	0.00511875	0.0041085
VGI_without_Ru294	848795316	CNBG_3458	hypothetical protein	sc8	357947	359210	-	PF04438.11|zf-HIT[HIT zinc finger]	0.00512936	0.00411702
VGI_without_Ru294	848793586	CNBG_9075	hypothetical protein	sc2	984543	988794	+	.	0.00518022	0.00415785
VGI_without_Ru294	848796482	CNBG_5647	hypothetical protein	sc17	133965	134659	+	.	0.00520942	0.00418128
VGI_without_Ru294	848797522	CNBG_4964	1,3-beta-glucan synthase component FKS1	sc14	31043	37016	-	PF02364.10|Glucan_synthase[1,3-beta-glucan synthase component];PF14288.1|FKS1_dom1[1,3-beta-glucan synthase subunit FKS1, domain-1]	0.00535266	0.00429625
VGI_without_Ru294	848799089	CNBG_3968	hypothetical protein	sc10	719774	720079	+	.	0.00537017	0.00431031
VGI_without_Ru294	848795380	CNBG_3183	early growth response protein 1	sc7	718727	720881	+	PF13894.1|zf-C2H2_4[C2H2-type zinc finger];PF04082.13|Fungal_trans[Fungal specific transcription factor domain]	0.00541346	0.00434505
VGI_without_Ru294	848796521	CNBG_0023	solute carrier family 29 (equilibrative nucleoside transporter), member 1/2/3	sc1	71658	73396	-	PF01733.13|Nucleoside_tran[Nucleoside transporter]	0.00541544	0.00434664
VGI_without_Ru294	848796483	CNBG_5719	metallochaperone	sc17	345225	347072	+	PF00153.22|Mito_carr[Mitochondrial carrier protein]	0.00550023	0.00441469
VGI_without_Ru294	848793390	CNBG_6039	hypothetical protein	sc21	44715	45407	-	.	0.00552109	0.00443144
VGI_without_Ru294	848795741	CNBG_0123	D-tyrosyl-tRNA(Tyr) deacylase	sc1	333103	334180	-	TIGR00256[TIGR00256: D-tyrosyl-tRNA(Tyr) deacylase];PF02580.11|Tyr_Deacylase[D-Tyr-tRNA(Tyr) deacylase]	0.00554891	0.00445377
VGI_without_Ru294	848796041	CNBG_3020	hypothetical protein	sc7	254199	255111	+	.	0.00568216	0.00456072
VGI_without_Ru294	848799252	CNBG_4292	hypothetical protein	sc11	132854	133695	+	.	0.00575124	0.00461617
VGI_without_Ru294	848794959	CNBG_1408	hypothetical protein	sc3	956236	958194	+	.	0.00575124	0.00461617
VGI_without_Ru294	848794928	CNBG_4187	methionyl-tRNA formyltransferase	sc9	552271	555430	-	PF00378.15|ECH[Enoyl-CoA hydratase/isomerase family];PF00551.14|Formyl_trans_N[Formyl transferase]	0.00581059	0.0046638
VGI_without_Ru294	848795195	CNBG_9585	signal sequence binding protein	sc15	525419	530839	-	.	0.00581059	0.0046638
VGI_without_Ru294	848793335	CNBG_1984	pyruvate dehydrogenase (acetyl-transferring) E1 component, alpha subunit	sc4	1162275	1164102	+	PF00676.15|E1_dh[Dehydrogenase E1 component];PF13292.1|DXP_synthase_N[1-deoxy-D-xylulose-5-phosphate synthase];TIGR03182[PDH_E1_alph_y: pyruvate dehydrogenase (acetyl-transferring) E1 component, alpha subunit]	0.00581254	0.00466537
VGI_without_Ru294	848798601	CNBG_4648	ubiquitin-conjugating enzyme family protein	sc12	439709	443255	+	PF00179.21|UQ_con[Ubiquitin-conjugating enzyme]	0.00581254	0.00466537
VGI_without_Ru294	848793769	CNBG_1133	calcineurin-binding protein	sc3	146262	147068	-	PF04847.7|Calcipressin[Calcipressin]	0.00581254	0.00466537
VGI_without_Ru294	848798586	CNBG_1884	hypothetical protein	sc4	870232	870881	-	.	0.00586948	0.00471107
VGI_without_Ru294	848795655	CNBG_3791	hypothetical protein	sc10	210108	212663	+	.	0.00586948	0.00471107
VGI_without_Ru294	848795872	CNBG_5722	oxidoreductase	sc17	354542	355630	-	PF00248.16|Aldo_ket_red[Aldo/keto reductase family]	0.00592056	0.00475207
VGI_without_Ru294	848794962	CNBG_1205	ATP-dependent RNA helicase prh1	sc3	380840	383683	+	PF00271.26|Helicase_C[Helicase conserved C-terminal domain];PF04408.18|HA2[Helicase associated domain (HA2)];PF07717.11|OB_NTP_bind[Oligonucleotide/oligosaccharide-binding (OB)-fold]	0.00592056	0.00475207
VGI_without_Ru294	848795442	CNBG_0636	vacuolar membrane protein	sc2	224388	226115	-	PF07690.11|MFS_1[Major Facilitator Superfamily];PF00083.19|Sugar_tr[Sugar (and other) transporter]	0.00600044	0.00481618
VGI_without_Ru294	848795666	CNBG_2215	DNA supercoiling protein	sc5	506731	510576	-	PF00176.18|SNF2_N[SNF2 family N-terminal domain]	0.00600044	0.00481618
VGI_without_Ru294	848795746	CNBG_0510	ribosome assembly protein 1	sc1	1405810	1409494	-	PF00679.19|EFG_C[Elongation factor G C-terminus];PF14492.1|EFG_II[Elongation Factor G, domain II];PF00009.22|GTP_EFTU[Elongation factor Tu GTP binding domain];TIGR00231[small_GTP: small GTP-binding protein domain]	0.00612229	0.00491398
VGI_without_Ru294	848794548	CNBG_3801	DNA mismatch repair protein MSH3	sc10	238723	243772	+	PF05188.12|MutS_II[MutS domain II];PF05192.13|MutS_III[MutS domain III];PF00488.16|MutS_V[MutS domain V];PF01624.15|MutS_I[MutS domain I];PF05190.13|MutS_IV[MutS family domain IV]	0.00628227	0.0050424
VGI_without_Ru294	848797467	CNBG_2766	hypothetical protein	sc6	754166	755966	+	.	0.00628227	0.0050424
VGI_without_Ru294	848796319	CNBG_5595	solute carrier family 32 (vesicular inhibitory amino acid transporter)	sc16	546852	548751	+	PF01490.13|Aa_trans[Transmembrane amino acid transporter protein];PF03222.8|Trp_Tyr_perm[Tryptophan/tyrosine permease family]	0.00632336	0.00507537
VGI_without_Ru294	848796795	CNBG_0130	hypothetical protein	sc1	351062	355124	+	PF00169.24|PH[PH domain]	0.00632336	0.00507537
VGI_without_Ru294	848796696	CNBG_5435	hypothetical protein	sc16	136831	138011	-	.	0.00634783	0.00509501
VGI_without_Ru294	848796625	CNBG_5794	NAD-dependent histone deacetylase SIR2	sc19	116781	119075	+	PF02146.12|SIR2[Sir2 family]	0.00640911	0.0051442
VGI_without_Ru294	848794240	CNBG_2779	syntaxin 8	sc6	794561	795555	+	PF05739.14|SNARE[SNARE domain]	0.0064941	0.00521242
VGI_without_Ru294	848793153	CNBG_4894	hypothetical protein	sc13	469428	472923	+	.	0.0064941	0.00521242
VGI_without_Ru294	848792724	CNBG_9273	hypothetical protein	sc6	517719	519589	+	.	0.0064941	0.00521242
VGI_without_Ru294	848793835	CNBG_1027	cerevisin	sc2	1310887	1312759	+	PF00082.17|Peptidase_S8[Subtilase family];PF05922.11|Inhibitor_I9[Peptidase inhibitor I9]	0.00666255	0.00534762
VGI_without_Ru294	848794941	CNBG_3732	arsenical-resistance protein	sc10	35725	37605	-	TIGR00832[acr3: arsenical-resistance protein];PF01758.11|SBF[Sodium Bile acid symporter family]	0.00669601	0.00537447
VGI_without_Ru294	848794531	CNBG_4633	ADP-ribosylation factor GTPase-activating protein 1	sc12	405060	406446	-	PF01412.13|ArfGap[Putative GTPase activating protein for Arf]	0.0067849	0.00544582
VGI_without_Ru294	848795264	CNBG_5511	4-nitrophenyl phosphatase	sc16	325909	327163	+	TIGR01452[PGP_euk: phosphoglycolate/pyridoxal phosphate phosphatase family];PF13242.1|Hydrolase_like[HAD-hyrolase-like];PF00702.21|Hydrolase[haloacid dehalogenase-like hydrolase];TIGR01460[HAD-SF-IIA: HAD hydrolase, family IIA];PF13344.1|Hydrolase_6[Haloacid dehalogenase-like hydrolase]	0.00687028	0.00551435
VGI_without_Ru294	848799204	CNBG_9519	hypothetical protein	sc13	111515	112840	+	.	0.00695891	0.00558549
VGI_without_Ru294	848794110	CNBG_6065	transcription factor	sc21	121018	123648	-	.	0.00697208	0.00559606
VGI_without_Ru294	848794183	CNBG_3179	hypothetical protein	sc7	703748	705799	+	PF01068.16|DNA_ligase_A_M[ATP dependent DNA ligase domain];PF04675.9|DNA_ligase_A_N[DNA ligase N terminus]	0.00697208	0.00559606
VGI_without_Ru294	848796535	CNBG_1941	hypothetical protein	sc4	1026163	1027824	-	.	0.00697208	0.00559606
VGI_without_Ru294	848793034	CNBG_1295	hypothetical protein	sc3	629265	633847	-	PF10441.4|Urb2[Urb2/Npa2 family]	0.00697208	0.00559606
VGI_without_Ru294	848793613	CNBG_3487	ribonuclease P/MRP protein subunit POP5	sc8	440234	440929	+	PF01900.14|RNase_P_Rpp14[Rpp14/Pop5 family]	0.00697208	0.00559606
VGI_without_Ru294	848795891	CNBG_4246	ATP-dependent rRNA helicase SPB4	sc11	979	3436	-	PF00271.26|Helicase_C[Helicase conserved C-terminal domain];PF13959.1|DUF4217[Domain of unknown function (DUF4217)];PF00270.24|DEAD[DEAD/DEAH box helicase]	0.00700412	0.00562178
VGI_without_Ru294	848796623	CNBG_3841	ribosome assembly protein RRB1	sc10	356415	357997	-	PF00400.27|WD40[WD domain, G-beta repeat];PF12265.3|CAF1C_H4-bd[Histone-binding protein RBBP4 or subunit C of CAF1 complex]	0.00700412	0.00562178
VGI_without_Ru294	848798238	CNBG_4126	hypothetical protein	sc9	390421	391958	-	.	0.00700412	0.00562178
VGI_without_Ru294	848797863	CNBG_1641	hypothetical protein	sc4	201767	203051	-	PF13419.1|HAD_2[Haloacid dehalogenase-like hydrolase]	0.00700412	0.00562178
VGI_without_Ru294	848796466	CNBG_1695	ubiquitin-conjugating enzyme E2 O	sc4	343295	347109	-	PF00179.21|UQ_con[Ubiquitin-conjugating enzyme]	0.00718169	0.0057643
VGI_without_Ru294	848796477	CNBG_2459	hypothetical protein	sc5	1156317	1156919	-	.	0.00718169	0.0057643
VGI_without_Ru294	848797288	CNBG_5573	hsp60-like protein	sc16	480375	482516	+	PF00118.19|Cpn60_TCP1[TCP-1/cpn60 chaperonin family];TIGR02348[GroEL: chaperonin GroL]	0.00723839	0.00580981
VGI_without_Ru294	848797132	CNBG_3485	sterol 3-beta-glucosyltransferase	sc8	427324	433425	-	PF02893.15|GRAM[GRAM domain];PF03033.15|Glyco_transf_28[Glycosyltransferase family 28 N-terminal domain];PF00169.24|PH[PH domain]	0.00727569	0.00583975
VGI_without_Ru294	848792963	CNBG_3889	WD-repeat protein	sc10	486747	489132	-	PF00400.27|WD40[WD domain, G-beta repeat]	0.00742114	0.00595649
VGI_without_Ru294	848796439	CNBG_3962	hypothetical protein	sc10	699633	702266	+	PF04577.9|DUF563[Protein of unknown function (DUF563)]	0.00744119	0.00597259
VGI_without_Ru294	848793043	CNBG_3009	sugar transporter	sc7	221894	223898	+	PF07690.11|MFS_1[Major Facilitator Superfamily];TIGR00879[SP: MFS transporter, sugar porter (SP) family];PF00083.19|Sugar_tr[Sugar (and other) transporter]	0.00744119	0.00597259
VGI_without_Ru294	848795803	CNBG_1907	ubiquinol-cytochrome c reductase subunit 6	sc4	932983	933873	-	PF02320.11|UCR_hinge[Ubiquinol-cytochrome C reductase hinge protein]	0.00745094	0.00598041
VGI_without_Ru294	848796796	CNBG_0115	microtubule motor protein	sc1	314946	317630	-	PF00225.18|Kinesin[Kinesin motor domain]	0.00748199	0.00600534
VGI_without_Ru294	848797675	CNBG_3238	exosome complex component RRP45	sc7	877348	878124	+	PF01138.16|RNase_PH[3' exoribonuclease family, domain 1];PF03725.10|RNase_PH_C[3' exoribonuclease family, domain 2]	0.00748199	0.00600534
VGI_without_Ru294	848798841	CNBG_2796	hypothetical protein	sc6	829548	832260	+	PF08616.5|SPA[Stabilization of polarity axis]	0.00748199	0.00600534
VGI_without_Ru294	848795588	CNBG_4192	hypothetical protein	sc9	569811	571012	+	PF04479.8|RTA1[RTA1 like protein]	0.00750668	0.00602515
VGI_without_Ru294	848795621	CNBG_0560	solute carrier family 31 (copper transporter), member 1	sc2	40294	41041	-	PF04145.10|Ctr[Ctr copper transporter family]	0.00750668	0.00602515
VGI_without_Ru294	848794436	CNBG_5716	glycogenin glucosyltransferase	sc17	336633	339713	+	PF01501.15|Glyco_transf_8[Glycosyl transferase family 8]	0.00753751	0.0060499
VGI_without_Ru294	848795227	CNBG_4319	cytochrome b5	sc11	192333	193119	+	PF00173.23|Cyt-b5[Cytochrome b5-like Heme/Steroid binding domain]	0.00754121	0.00605287
VGI_without_Ru294	848795597	CNBG_5521	hypothetical protein	sc16	346710	348175	-	.	0.00758359	0.00608688
VGI_without_Ru294	848796441	CNBG_2686	ribosome biogenesis protein MAK21	sc6	547023	550744	+	PF03914.12|CBF[CBF/Mak21 family]	0.00759591	0.00609677
VGI_without_Ru294	848796119	CNBG_1759	hypothetical protein	sc4	525693	527060	+	PF12906.2|RINGv[RING-variant domain]	0.00769538	0.00617661
VGI_without_Ru294	848795082	CNBG_5340	hypothetical protein	sc15	462525	463802	+	PF04696.8|Pinin_SDK_memA[pinin/SDK/memA/ protein conserved region]	0.00773862	0.00621131
VGI_without_Ru294	848793565	CNBG_9360	galactinol synthase	sc8	329193	330551	-	PF01501.15|Glyco_transf_8[Glycosyl transferase family 8]	0.00773862	0.00621131
VGI_without_Ru294	848796057	CNBG_5307	hypothetical protein	sc15	358603	360102	+	.	0.00779168	0.0062539
VGI_without_Ru294	848792810	CNBG_0958	microfibrillar-associated protein 1	sc2	1121756	1123145	+	PF06991.6|Prp19_bind[Splicing factor, Prp19-binding domain]	0.00784634	0.00629778
VGI_without_Ru294	848797944	CNBG_0467	hypothetical protein	sc1	1296228	1298333	+	PF04969.11|CS[CS domain]	0.00790619	0.00634582
VGI_without_Ru294	848794627	CNBG_5453	translation initiation factor	sc16	192319	195580	-	PF00271.26|Helicase_C[Helicase conserved C-terminal domain]	0.00804315	0.00645574
VGI_without_Ru294	848794714	CNBG_1102	hypothetical protein	sc3	62122	62620	+	PF03795.9|YCII[YCII-related domain]	0.00813252	0.00652747
VGI_without_Ru294	848798608	CNBG_3563	hypothetical protein	sc8	639543	640136	+	PF02627.15|CMD[Carboxymuconolactone decarboxylase family]	0.00825055	0.00662221
VGI_without_Ru294	848793513	CNBG_4371	hypothetical protein	sc11	328823	329445	+	PF11937.3|DUF3455[Protein of unknown function (DUF3455)]	0.00825107	0.00662263
VGI_without_Ru294	848794876	CNBG_9486	calcium-transporting P-type ATPase, PMR1-type	sc12	193079	196878	+	PF13246.1|Hydrolase_like2[Putative hydrolase of sodium-potassium ATPase alpha subunit];PF00689.16|Cation_ATPase_C[Cation transporting ATPase, C-terminus];TIGR01494[ATPase_P-type: HAD ATPase, P-type, family IC];PF00690.21|Cation_ATPase_N[Cation transporter/ATPase, N-terminus];TIGR01522[ATPase-IIA2_Ca: calcium-transporting P-type ATPase, PMR1-type];PF00702.21|Hydrolase[haloacid dehalogenase-like hy…	0.00825107	0.00662263
VGI_without_Ru294	848795743	CNBG_0520	2,4-dihydroxyhept-2-ene-1,7-dioic acid aldolase	sc1	1441648	1442557	-	PF03328.9|HpcH_HpaI[HpcH/HpaI aldolase/citrate lyase family]	0.00825107	0.00662263
VGI_without_Ru294	848795882	CNBG_5436	hypothetical protein	sc16	138581	142085	+	PF04082.13|Fungal_trans[Fungal specific transcription factor domain]	0.00825107	0.00662263
VGI_without_Ru294	848796736	CNBG_9070	chromodomain-helicase-DNA-binding protein 3	sc2	884192	886620	+	PF00271.26|Helicase_C[Helicase conserved C-terminal domain];PF11496.3|HDA2-3[Class II histone deacetylase complex subunits 2 and 3]	0.00845791	0.00678864
VGI_without_Ru294	848794122	CNBG_4732	hypothetical protein	sc12	678394	681039	-	PF08045.6|CDC14[Cell division control protein 14, SIN component]	0.00852317	0.00684102
VGI_without_Ru294	848796148	CNBG_5356	hypothetical protein	sc15	498941	504949	-	PF13639.1|zf-RING_2[Ring finger domain]	0.00858776	0.00689287
VGI_without_Ru294	848797311	CNBG_0654	26S proteasome regulatory subunit N5	sc2	276250	278207	-	PF01399.22|PCI[PCI domain]	0.00860528	0.00690693
VGI_without_Ru294	848794707	CNBG_4566	protein SEY1	sc12	218166	221231	-	PF02263.14|GBP[Guanylate-binding protein, N-terminal domain];PF01926.18|MMR_HSR1[50S ribosome-binding GTPase];PF05879.7|RHD3[Root hair defective 3 GTP-binding protein (RHD3)];PF00350.18|Dynamin_N[Dynamin family]	0.00860528	0.00690693
VGI_without_Ru294	848795552	CNBG_5550	nuclear pore complex protein Nup85	sc16	415818	418513	-	PF07575.8|Nucleopor_Nup85[Nup85 Nucleoporin]	0.00860528	0.00690693
VGI_without_Ru294	848795595	CNBG_5576	hypothetical protein	sc16	492624	495086	-	PF13934.1|ELYS[Nuclear pore complex assembly]	0.00889849	0.00714227
VGI_without_Ru294	848797433	CNBG_3657	transcription initiation factor TFIIF subunit alpha	sc8	884023	886494	+	PF05793.7|TFIIF_alpha[Transcription initiation factor IIF, alpha subunit (TFIIF-alpha)]	0.00892145	0.0071607
VGI_without_Ru294	848797664	CNBG_1481	type 2C protein Phosphatase	sc3	1133436	1135457	+	PF00481.16|PP2C[Protein phosphatase 2C]	0.008952	0.00718522
VGI_without_Ru294	848796377	CNBG_5710	hypothetical protein	sc17	319078	319804	-	PF01569.16|PAP2[PAP2 superfamily]	0.008952	0.00718522
VGI_without_Ru294	848797008	CNBG_0177	hypothetical protein	sc1	500679	502850	+	PF05653.9|Mg_trans_NIPA[Magnesium transporter NIPA]	0.00908418	0.00729131
VGI_without_Ru294	848793271	CNBG_3357	hypothetical protein	sc8	106115	107094	-	PF03432.9|Relaxase[Relaxase/Mobilisation nuclease domain]	0.00927986	0.00744838
VGI_without_Ru294	848792731	CNBG_2182	aconitate hydratase, mitochondrial	sc5	419815	422990	+	PF00330.15|Aconitase[Aconitase family (aconitate hydratase)];PF00694.14|Aconitase_C[Aconitase C-terminal domain];TIGR01340[aconitase_mito: aconitate hydratase, mitochondrial]	0.00945758	0.00759102
VGI_without_Ru294	848793017	CNBG_3618	metal resistance protein ycf1	sc8	787750	793154	+	PF00005.22|ABC_tran[ABC transporter];PF00664.18|ABC_membrane[ABC transporter transmembrane region]	0.00954871	0.00766416
VGI_without_Ru294	848798541	CNBG_5916	hypothetical protein	sc18	240000	241224	-	.	0.0095614	0.00767435
VGI_without_Ru294	848793378	CNBG_1352	hypothetical protein	sc3	796281	796897	-	PF09282.5|Mago-bind[Mago binding]	0.00958017	0.00768941
VGI_without_Ru294	848794255	CNBG_0732	DNA repair and recombination protein RAD54-like protein	sc2	483661	486486	-	PF08658.5|Rad54_N[Rad54 N terminal];PF00271.26|Helicase_C[Helicase conserved C-terminal domain];PF00176.18|SNF2_N[SNF2 family N-terminal domain];PF11496.3|HDA2-3[Class II histone deacetylase complex subunits 2 and 3]	0.00958017	0.00768941
VGI_without_Ru294	848797442	CNBG_4450	protein CMS1	sc11	563841	565060	-	PF14617.1|CMS1[U3-containing 90S pre-ribosomal complex subunit]	0.00965977	0.0077533
VGI_without_Ru294	848794097	CNBG_9613	transglycosylase SLT domain-containing protein	sc17	247863	249234	-	PF01464.15|SLT[Transglycosylase SLT domain]	0.00965977	0.0077533
VGI_without_Ru294	848796127	CNBG_0564	glucose and ribitol dehydrogenase	sc2	49289	50535	-	PF08659.5|KR[KR domain];PF13561.1|adh_short_C2[Enoyl-(Acyl carrier protein) reductase];PF00106.20|adh_short[short chain dehydrogenase]	0.00967757	0.0077676
VGI_without_Ru294	848794756	CNBG_5215	stromal membrane-associated protein	sc15	124483	126038	+	PF01412.13|ArfGap[Putative GTPase activating protein for Arf]	0.00972259	0.00780372
VGI_without_Ru294	848794380	CNBG_1301	specific transcriptional repressor	sc3	656096	658339	-	PF00505.14|HMG_box[HMG (high mobility group) box]	0.00980376	0.00786888
VGI_without_Ru294	848793904	CNBG_5852	autophagy-like protein 9	sc18	6889	9959	+	PF04109.11|APG9[Autophagy protein Apg9]	0.00985666	0.00791133
VGI_without_Ru294	848795121	CNBG_9574	cyclin	sc15	197091	198791	+	PF00134.18|Cyclin_N[Cyclin, N-terminal domain];PF02984.14|Cyclin_C[Cyclin, C-terminal domain]	0.0098678	0.00792028
VGI_without_Ru294	848792771	CNBG_2941	hypothetical protein	sc7	19950	22813	-	PF04082.13|Fungal_trans[Fungal specific transcription factor domain]	0.00996455	0.00799794
VGI_without_Ru294	848794541	CNBG_0493	citrate synthase, mitochondrial	sc1	1371144	1372821	-	TIGR01793[cit_synth_euk: citrate (Si)-synthase, eukaryotic];PF00285.16|Citrate_synt[Citrate synthase]	0.00998928	0.00801778
VGI_without_Ru294	848798719	CNBG_0296	hypothetical protein	sc1	804193	805936	-	PF01529.15|zf-DHHC[DHHC palmitoyltransferase]	0.00998928	0.00801778
VGI_without_Ru294	848794034	CNBG_3802	DNA polymerase phi subunit	sc10	244380	248278	-	PF04931.8|DNA_pol_phi[DNA polymerase phi]	0.010011	0.00803524
VGI_without_Ru294	848792959	CNBG_3743	tubulin gamma chain	sc10	72422	74322	+	PF03953.12|Tubulin_C[Tubulin C-terminal domain];PF00091.20|Tubulin[Tubulin/FtsZ family, GTPase domain]	0.0100815	0.00809182
VGI_without_Ru294	848799163	CNBG_0981	hypothetical protein	sc2	1178554	1178841	-	.	0.0101137	0.00811767
VGI_without_Ru294	848798019	CNBG_4976	cold-induced thioredoxin domain-containing protein	sc14	65686	68478	+	PF03190.10|Thioredox_DsbH[Protein of unknown function, DUF255];PF13899.1|Thioredoxin_7[Thioredoxin-like]	0.0101193	0.00812214
VGI_without_Ru294	848795830	CNBG_3498	hypothetical protein	sc8	462862	464036	+	.	0.0102771	0.00824882
VGI_without_Ru294	848797945	CNBG_0531	S-adenosylmethionine decarboxylase proenzyme	sc1	1470497	1472043	+	TIGR00535[SAM_DCase: S-adenosylmethionine decarboxylase proenzyme];PF01536.11|SAM_decarbox[Adenosylmethionine decarboxylase]	0.0104018	0.00834892
VGI_without_Ru294	848797911	CNBG_1717	UDP-N-acetylglucosamine pyrophosphorylase	sc4	407281	408938	+	PF01704.13|UDPGP[UTP--glucose-1-phosphate uridylyltransferase]	0.0104018	0.00834892
VGI_without_Ru294	848794818	CNBG_3035	uroporphyrinogen-III synthase	sc7	292908	293804	-	PF02602.10|HEM4[Uroporphyrinogen-III synthase HemD]	0.0104018	0.00834892
VGI_without_Ru294	848797606	CNBG_0589	hypothetical protein	sc2	108496	109989	-	.	0.0105491	0.00846715
VGI_without_Ru294	848798695	CNBG_2467	hypothetical protein	sc5	1190740	1191122	-	.	0.0106393	0.00853953
VGI_without_Ru294	848794500	CNBG_1935	import inner membrane translocase subunit tim44	sc4	1011268	1012863	+	PF04280.10|Tim44[Tim44-like domain]	0.0107269	0.00860983
VGI_without_Ru294	848793857	CNBG_3223	ER to Golgi transporter Yif1	sc7	835502	836768	+	PF03878.10|YIF1[YIF1]	0.0107269	0.00860983
VGI_without_Ru294	848796967	CNBG_5889	hypothetical protein	sc18	151082	153789	+	.	0.0107269	0.00860983
VGI_without_Ru294	848799207	CNBG_9618	hypothetical protein	sc17	432064	433517	-	.	0.0107269	0.00860983
VGI_without_Ru294	848794902	CNBG_1780	30S small subunit ribosomal protein S5	sc4	577294	578491	-	PF00333.15|Ribosomal_S5[Ribosomal protein S5, N-terminal domain];PF03719.10|Ribosomal_S5_C[Ribosomal protein S5, C-terminal domain]	0.0107555	0.00863274
VGI_without_Ru294	848796383	CNBG_1720	minichromosome maintenance protein 7 (cell division control protein 47)	sc4	413744	416441	+	PF01078.16|Mg_chelatase[Magnesium chelatase, subunit ChlI];PF00493.18|MCM[MCM2/3/5 family];PF07728.9|AAA_5[AAA domain (dynein-related subfamily)];PF14551.1|MCM_N[MCM N-terminal domain]	0.0109356	0.0087773
VGI_without_Ru294	848794397	CNBG_4747	hypothetical protein	sc13	24139	25650	-	PF12752.2|SUZ[SUZ domain]	0.0110205	0.0088455
VGI_without_Ru294	848797700	CNBG_1004	actin-like protein ARP6	sc2	1237209	1239168	-	PF00022.14|Actin[Actin]	0.0111219	0.00892683
VGI_without_Ru294	848794993	CNBG_1006	sister chromatid cohesion protein PDS5	sc2	1240777	1245784	-	.	0.0112268	0.00901108
VGI_without_Ru294	848795139	CNBG_5706	phospholipid-translocating ATPase	sc17	308248	311986	-	TIGR01652[ATPase-Plipid: phospholipid-translocating P-type ATPase, flippase];PF13246.1|Hydrolase_like2[Putative hydrolase of sodium-potassium ATPase alpha subunit];TIGR01494[ATPase_P-type: HAD ATPase, P-type, family IC];PF00702.21|Hydrolase[haloacid dehalogenase-like hydrolase];PF12710.2|HAD[haloacid dehalogenase-like hydrolase];PF00122.15|E1-E2_ATPase[E1-E2 ATPase]	0.0115406	0.00926294
VGI_without_Ru294	848795475	CNBG_5721	hypothetical protein	sc17	349408	353495	-	.	0.0115899	0.00930248
VGI_without_Ru294	848794645	CNBG_0961	DNA clamp loader	sc2	1129361	1131782	-	PF01695.12|IstB_IS21[IstB-like ATP binding protein];PF00004.24|AAA[ATPase family associated with various cellular activities (AAA)]	0.0115995	0.00931023
VGI_without_Ru294	848796606	CNBG_2695	aspartate kinase	sc6	577039	579228	+	TIGR00657[asp_kinases: aspartate kinase];PF00696.23|AA_kinase[Amino acid kinase family];PF13840.1|ACT_7[ACT domain]	0.0116252	0.00933086
VGI_without_Ru294	848797516	CNBG_6112	hypothetical protein	sc22	51837	54843	-	.	0.0116455	0.00934713
VGI_without_Ru294	848795365	CNBG_0551	hypothetical protein	sc2	20999	21838	-	.	0.0117931	0.00946557
VGI_without_Ru294	848793557	CNBG_4181	hypothetical protein	sc9	540609	542040	+	.	0.0118283	0.00949388
VGI_without_Ru294	848794791	CNBG_2354	AMME syndrome candidate protein	sc5	867804	868661	+	PF01871.12|AMMECR1[AMMECR1];TIGR00296[TIGR00296: uncharacterized protein, PH0010 family]	0.0118424	0.00950517
VGI_without_Ru294	848798496	CNBG_2109	hypothetical protein	sc5	218263	221715	+	.	0.0118424	0.00950517
VGI_without_Ru294	848796402	CNBG_2741	hypothetical protein	sc6	702922	704732	-	PF03357.16|Snf7[Snf7]	0.0118676	0.00952539
VGI_without_Ru294	848796214	CNBG_1735	ferrochelatase	sc4	453632	455199	-	PF00762.14|Ferrochelatase[Ferrochelatase];TIGR00109[hemH: ferrochelatase]	0.0119167	0.0095648
VGI_without_Ru294	848794788	CNBG_2052	acyl-CoA oxidase	sc5	61169	64225	-	PF02770.14|Acyl-CoA_dh_M[Acyl-CoA dehydrogenase, middle domain];PF01756.14|ACOX[Acyl-CoA oxidase];PF00441.19|Acyl-CoA_dh_1[Acyl-CoA dehydrogenase, C-terminal domain];PF14749.1|Acyl-CoA_ox_N[Acyl-coenzyme A oxidase N-terminal]	0.0119692	0.00960693
VGI_without_Ru294	848797569	CNBG_5021	DNA dependent ATPase	sc14	204764	209838	+	PF00271.26|Helicase_C[Helicase conserved C-terminal domain];PF00176.18|SNF2_N[SNF2 family N-terminal domain]	0.0120299	0.0096557
VGI_without_Ru294	848794665	CNBG_2964	bacteriophytochrome histidine kinase	sc7	79097	85162	+	PF00512.20|HisKA[His Kinase A (phospho-acceptor) domain];PF00360.15|PHY[Phytochrome region];PF00072.19|Response_reg[Response regulator receiver domain];PF01590.21|GAF[GAF domain];PF08446.6|PAS_2[PAS fold];PF02518.21|HATPase_c[Histidine kinase-, DNA gyrase B-, and HSP90-like ATPase]	0.0120299	0.0096557
VGI_without_Ru294	848796837	CNBG_1665	class E vacuolar protein-sorting machinery protein HSE1	sc4	268024	270553	-	PF00790.14|VHS[VHS domain];PF14604.1|SH3_9[Variant SH3 domain];PF00018.23|SH3_1[SH3 domain];PF07653.12|SH3_2[Variant SH3 domain]	0.0120299	0.0096557
VGI_without_Ru294	848796342	CNBG_2500	acetyl-CoA transporter	sc6	49271	51467	+	PF13000.2|Acatn[Acetyl-coenzyme A transporter 1]	0.0120299	0.0096557
VGI_without_Ru294	848796828	CNBG_2398	protoporphyrinogen oxidase	sc5	990577	992269	-	PF01593.19|Amino_oxidase[Flavin containing amine oxidoreductase];PF13450.1|NAD_binding_8[NAD(P)-binding Rossmann-like domain];TIGR00562[proto_IX_ox: protoporphyrinogen oxidase]	0.0121139	0.00972312
VGI_without_Ru294	848798413	CNBG_2889	hypothetical protein	sc6	1090355	1090971	-	.	0.0123531	0.00991509
VGI_without_Ru294	848795267	CNBG_5918	hypothetical protein	sc18	246605	248928	+	PF08626.6|TRAPPC9-Trs120[Transport protein Trs120 or TRAPPC9, TRAPP II complex subunit]	0.0123878	0.0099429
VGI_without_Ru294	848796271	CNBG_3205	hypothetical protein	sc7	783460	785201	-	PF08614.6|ATG16[Autophagy protein 16 (ATG16)]	0.012413	0.00996315
VGI_without_Ru294	848795296	CNBG_3112	hypothetical protein	sc7	516604	517969	-	PF07106.8|TBPIP[Tat binding protein 1(TBP-1)-interacting protein (TBPIP)]	0.0127083	0.0102002
VGI_without_Ru294	848793563	CNBG_3570	protein disulfide-isomerase domain	sc8	655516	656886	-	PF00085.15|Thioredoxin[Thioredoxin]	0.0127189	0.0102087
VGI_without_Ru294	848792845	CNBG_5848	hypothetical protein	sc18	180	1027	-	.	0.0127189	0.0102087
VGI_without_Ru294	848799113	CNBG_9405	hypothetical protein	sc9	372874	373346	-	.	0.0127189	0.0102087
VGI_without_Ru294	848794854	CNBG_4967	hypothetical protein	sc14	43883	45001	-	.	0.0127284	0.0102163
VGI_without_Ru294	848796629	CNBG_5189	50S small subunit ribosomal protein L22	sc15	53297	54255	+	PF00237.14|Ribosomal_L22[Ribosomal protein L22p/L17e]	0.0128167	0.0102871
VGI_without_Ru294	848794430	CNBG_2333	elongation factor Tu, mitochondrial	sc5	809957	811638	-	PF01926.18|MMR_HSR1[50S ribosome-binding GTPase];TIGR00485[EF-Tu: translation elongation factor Tu];PF00009.22|GTP_EFTU[Elongation factor Tu GTP binding domain];PF03143.12|GTP_EFTU_D3[Elongation factor Tu C-terminal domain];TIGR00231[small_GTP: small GTP-binding protein domain];PF03144.20|GTP_EFTU_D2[Elongation factor Tu domain 2]	0.0128782	0.0103365
VGI_without_Ru294	848792769	CNBG_5621	monosaccharide transporter	sc17	53108	55354	+	PF07690.11|MFS_1[Major Facilitator Superfamily];TIGR00879[SP: MFS transporter, sugar porter (SP) family];PF00083.19|Sugar_tr[Sugar (and other) transporter];PF03137.15|OATP[Organic Anion Transporter Polypeptide (OATP) family]	0.0128782	0.0103365
VGI_without_Ru294	848798289	CNBG_2594	hypothetical protein	sc6	292793	293842	-	PF00300.17|His_Phos_1[Histidine phosphatase superfamily (branch 1)]	0.0129754	0.0104146
VGI_without_Ru294	848793626	CNBG_5812	hypothetical protein	sc19	170771	172475	-	.	0.0129981	0.0104328
VGI_without_Ru294	848796994	CNBG_3057	DNA polymerase sigma subunit	sc7	352082	354694	+	PF03828.14|PAP_assoc[Cid1 family poly A polymerase];PF01909.18|NTP_transf_2[Nucleotidyltransferase domain]	0.01307	0.0104905
VGI_without_Ru294	848794068	CNBG_2059	aspartate-tRNA(Asn) ligase	sc5	84770	87473	+	TIGR00458[aspS_nondisc: aspartate--tRNA(Asn) ligase];PF00152.15|tRNA-synt_2[tRNA synthetases class II (D, K and N)]	0.0130754	0.0104948
VGI_without_Ru294	848797756	CNBG_1018	hypothetical protein	sc2	1283456	1286113	+	.	0.0132092	0.0106023
VGI_without_Ru294	848797216	CNBG_1993	hypothetical protein	sc4	1188617	1189095	+	.	0.0132846	0.0106628
VGI_without_Ru294	848797102	CNBG_2767	integral membrane protein	sc6	758054	760455	+	PF14558.1|TRP_N[ML-like domain];PF06011.7|TRP[Transient receptor potential (TRP) ion channel]	0.0135114	0.0108448
VGI_without_Ru294	848798366	CNBG_2179	amidohydrolase 2	sc5	415743	416752	-	PF04909.9|Amidohydro_2[Amidohydrolase]	0.0135114	0.0108448
VGI_without_Ru294	848794316	CNBG_1009	hypothetical protein	sc2	1249682	1252866	+	PF00397.21|WW[WW domain]	0.0135114	0.0108448
VGI_without_Ru294	848794924	CNBG_3255	hypothetical protein	sc7	933188	935068	+	.	0.0135114	0.0108448
VGI_without_Ru294	848794259	CNBG_3843	hypothetical protein	sc10	360667	361835	+	PF08695.5|Coa1[Cytochrome oxidase complex assembly protein 1]	0.0135114	0.0108448
VGI_without_Ru294	848798547	CNBG_1436	WSC domain-containing protein	sc3	1023409	1026001	+	PF01822.14|WSC[WSC domain];PF09362.5|DUF1996[Domain of unknown function (DUF1996)]	0.0135114	0.0108448
VGI_without_Ru294	848796870	CNBG_2858	hypothetical protein	sc6	1010389	1011262	+	.	0.0135261	0.0108566
VGI_without_Ru294	848796020	CNBG_3702	hypothetical protein	sc8	1016417	1018302	+	.	0.0135315	0.0108609
VGI_without_Ru294	848794870	CNBG_4704	syntaxin-binding protein 1	sc12	590324	593338	+	PF00995.18|Sec1[Sec1 family]	0.0137121	0.0110059
VGI_without_Ru294	848793047	CNBG_4589	U3 small nucleolar RNA-associated protein 12	sc12	280685	283901	+	PF04003.7|Utp12[Dip2/Utp12 Family];PF00400.27|WD40[WD domain, G-beta repeat]	0.0137186	0.011011
VGI_without_Ru294	848798219	CNBG_2336	50S small subunit ribosomal protein L6	sc5	815088	815838	+	PF00347.18|Ribosomal_L6[Ribosomal protein L6]	0.0139137	0.0111677
VGI_without_Ru294	848797251	CNBG_0113	hypothetical protein	sc1	308908	310701	+	PF01062.16|Bestrophin[Bestrophin, RFP-TM, chloride channel]	0.0143612	0.0115268
VGI_without_Ru294	848796787	CNBG_2670	hypothetical protein	sc6	504012	504596	-	PF04133.9|Vps55[Vacuolar protein sorting 55]	0.0144593	0.0116056
VGI_without_Ru294	848796589	CNBG_1572	lysine decarboxylase	sc3	1386762	1388015	+	TIGR00730[TIGR00730: TIGR00730 family protein];PF03641.9|Lysine_decarbox[Possible lysine decarboxylase]	0.0144593	0.0116056
VGI_without_Ru294	848796387	CNBG_0197	DNA topoisomerase II	sc1	561026	566275	+	PF01751.17|Toprim[Toprim domain];PF00204.20|DNA_gyraseB[DNA gyrase B];PF00521.15|DNA_topoisoIV[DNA gyrase/topoisomerase IV, subunit A];PF02518.21|HATPase_c[Histidine kinase-, DNA gyrase B-, and HSP90-like ATPase]	0.0145615	0.0116876
VGI_without_Ru294	848796520	CNBG_0308	serine/threonine/tyrosine-interacting protein	sc1	866763	868783	+	PF00782.15|DSPc[Dual specificity phosphatase, catalytic domain]	0.0145615	0.0116876
VGI_without_Ru294	848799138	CNBG_9521	hypothetical protein	sc13	123342	124409	-	.	0.0146894	0.0117903
VGI_without_Ru294	848799122	CNBG_0716	FK506-binding protein 4	sc2	444679	444879	+	.	0.0147192	0.0118142
VGI_without_Ru294	848792729	CNBG_2274	chitin synthase	sc5	677782	681103	+	PF13641.1|Glyco_tranf_2_3[Glycosyltransferase like family 2];PF08407.6|Chitin_synth_1N[Chitin synthase N-terminal];PF01644.12|Chitin_synth_1[Chitin synthase];PF13632.1|Glyco_trans_2_3[Glycosyl transferase family group 2];PF03142.10|Chitin_synth_2[Chitin synthase]	0.0149693	0.0120149
VGI_without_Ru294	848795026	CNBG_1079	beta-flanking protein	sc2	1454542	1456006	-	.	0.0153046	0.0122841
VGI_without_Ru294	848796703	CNBG_4699	phytanoyl-CoA dioxygenase	sc12	578244	579263	-	PF05721.8|PhyH[Phytanoyl-CoA dioxygenase (PhyH)]	0.0153046	0.0122841
VGI_without_Ru294	848792947	CNBG_2836	ataxin-3	sc6	948941	950657	+	PF02099.12|Josephin[Josephin]	0.0153211	0.0122973
VGI_without_Ru294	848793516	CNBG_4476	hypothetical protein	sc11	642422	643728	-	PF00010.21|HLH[Helix-loop-helix DNA-binding domain]	0.0153211	0.0122973
VGI_without_Ru294	848795000	CNBG_1303	ARF guanyl-nucleotide exchange factor	sc3	661600	667376	+	PF00169.24|PH[PH domain];PF01369.15|Sec7[Sec7 domain];PF15410.1|PH_9[Pleckstrin homology domain]	0.0154151	0.0123727
VGI_without_Ru294	848794874	CNBG_4696	catalase	sc12	567364	569945	-	PF00199.14|Catalase[Catalase];PF06628.7|Catalase-rel[Catalase-related immune-responsive]	0.0155852	0.0125093
VGI_without_Ru294	848792838	CNBG_9343	hypothetical protein	sc7	880833	884007	+	.	0.0155852	0.0125093
VGI_without_Ru294	848798046	CNBG_3945	hypothetical protein	sc10	646879	649583	+	PF13923.1|zf-C3HC4_2[Zinc finger, C3HC4 type (RING finger)];PF00097.20|zf-C3HC4[Zinc finger, C3HC4 type (RING finger)];PF12678.2|zf-rbx1[RING-H2 zinc finger];PF13639.1|zf-RING_2[Ring finger domain]	0.0155936	0.012516
VGI_without_Ru294	848796652	CNBG_5553	hypothetical protein	sc16	424535	427661	+	PF00172.13|Zn_clus[Fungal Zn(2)-Cys(6) binuclear cluster domain]	0.0159503	0.0128023
VGI_without_Ru294	848792806	CNBG_2490	myo-inositol 2-dehydrogenase	sc6	11326	12687	-	PF01408.17|GFO_IDH_MocA[Oxidoreductase family, NAD-binding Rossmann fold];PF02894.12|GFO_IDH_MocA_C[Oxidoreductase family, C-terminal alpha/beta domain]	0.0159503	0.0128023
VGI_without_Ru294	848794128	CNBG_1296	hypothetical protein	sc3	634137	634970	+	PF03208.14|PRA1[PRA1 family protein]	0.0160109	0.0128509
VGI_without_Ru294	848793187	CNBG_0172	hypothetical protein	sc1	486881	488783	-	PF01408.17|GFO_IDH_MocA[Oxidoreductase family, NAD-binding Rossmann fold];PF08635.5|ox_reductase_C[Putative oxidoreductase C terminal]	0.0160251	0.0128624
VGI_without_Ru294	848798264	CNBG_1725	hypothetical protein	sc4	425319	427178	+	PF15249.1|GLTSCR1[Glioma tumor suppressor candidate region]	0.0161382	0.0129532
VGI_without_Ru294	848796308	CNBG_2117	BET3 family protein	sc5	252719	253712	+	PF04051.11|TRAPP[Transport protein particle (TRAPP) component]	0.0161996	0.0130024
VGI_without_Ru294	848795119	CNBG_5225	leukotriene A-4 hydrolase/aminopeptidase	sc15	147510	149820	-	PF13485.1|Peptidase_MA_2[Peptidase MA superfamily];PF09127.6|Leuk-A4-hydro_C[Leukotriene A4 hydrolase, C-terminal];PF01433.15|Peptidase_M1[Peptidase family M1]	0.0163262	0.0131041
VGI_without_Ru294	848798645	CNBG_0704	hypothetical protein	sc2	414970	416153	-	PF13741.1|MRP-S25[Mitochondrial ribosomal protein S25]	0.0165079	0.0132498
VGI_without_Ru294	848795215	CNBG_3322	2-hydroxyacid dehydrogenase	sc8	18969	20270	+	PF00389.25|2-Hacid_dh[D-isomer specific 2-hydroxyacid dehydrogenase, catalytic domain];PF02826.14|2-Hacid_dh_C[D-isomer specific 2-hydroxyacid dehydrogenase, NAD binding domain];PF03446.10|NAD_binding_2[NAD binding domain of 6-phosphogluconate dehydrogenase]	0.0165998	0.0133236
VGI_without_Ru294	848794180	CNBG_6122	ATP-dependent RNA helicase DBP10	sc22	87513	90063	-	PF00271.26|Helicase_C[Helicase conserved C-terminal domain];PF08147.7|DBP10CT[DBP10CT (NUC160) domain];PF00270.24|DEAD[DEAD/DEAH box helicase]	0.016884	0.0135518
VGI_without_Ru294	848795173	CNBG_3691	hypothetical protein	sc8	984062	987580	+	PF00172.13|Zn_clus[Fungal Zn(2)-Cys(6) binuclear cluster domain]	0.0169278	0.0135869
VGI_without_Ru294	848795140	CNBG_5643	hypothetical protein	sc17	122464	123660	-	PF00172.13|Zn_clus[Fungal Zn(2)-Cys(6) binuclear cluster domain]	0.0169723	0.0136226
VGI_without_Ru294	848797135	CNBG_3524	hypothetical protein	sc8	529165	530880	-	PF04031.8|Las1[Las1-like]	0.0169723	0.0136226
VGI_without_Ru294	848796469	CNBG_5357	chitin synthase	sc15	506275	510411	+	PF08407.6|Chitin_synth_1N[Chitin synthase N-terminal];PF01644.12|Chitin_synth_1[Chitin synthase];PF13632.1|Glyco_trans_2_3[Glycosyl transferase family group 2];PF03142.10|Chitin_synth_2[Chitin synthase]	0.0169892	0.0136362
VGI_without_Ru294	848796708	CNBG_4988	hypothetical protein	sc14	113613	116866	-	PF02845.11|CUE[CUE domain]	0.0169892	0.0136362
VGI_without_Ru294	848798725	CNBG_1521	RAD51-like protein 2	sc3	1235933	1237376	+	.	0.0169892	0.0136362
VGI_without_Ru294	848793272	CNBG_3663	hypothetical protein	sc8	902494	903893	-	PF08477.8|Miro[Miro-like protein];PF04670.7|Gtr1_RagA[Gtr1/RagA G protein conserved region]	0.0169892	0.0136362
VGI_without_Ru294	848796743	CNBG_2798	ubiquitin thioesterase OTUB1	sc6	834493	835495	+	PF10275.4|Peptidase_C65[Peptidase C65 Otubain]	0.0171287	0.0137482
VGI_without_Ru294	848793532	CNBG_0455	palmitoyl-protein thioesterase	sc1	1267036	1268246	-	PF02089.10|Palm_thioest[Palmitoyl protein thioesterase]	0.0171681	0.0137798
VGI_without_Ru294	848793941	CNBG_3976	hypothetical protein	sc9	25852	27254	+	PF00043.20|GST_C[Glutathione S-transferase, C-terminal domain]	0.0171708	0.013782
VGI_without_Ru294	848794834	CNBG_2676	hexaprenyl-diphosphate synthase	sc6	513327	514827	+	PF00348.12|polyprenyl_synt[Polyprenyl synthetase]	0.0171708	0.013782
VGI_without_Ru294	848792726	CNBG_3287	hsp72-like protein	sc7	1034756	1036741	-	PF00012.15|HSP70[Hsp70 protein]	0.0172934	0.0138804
VGI_without_Ru294	848794830	CNBG_2897	nuclear pore complex protein Nup107	sc6	1112191	1115070	-	PF04121.8|Nup84_Nup100[Nuclear pore protein 84 / 107]	0.0173489	0.0139249
VGI_without_Ru294	848793441	CNBG_2861	hypothetical protein	sc6	1016211	1019395	-	.	0.0176521	0.0141683
VGI_without_Ru294	848793703	CNBG_1112	dihydroxyacetone kinase	sc3	86520	88787	+	TIGR02361[dak_ATP: dihydroxyacetone kinase];PF02733.12|Dak1[Dak1 domain];PF02734.12|Dak2[DAK2 domain]	0.0176714	0.0141837
VGI_without_Ru294	848796082	CNBG_0187	tubulin alpha-1A chain	sc1	529220	531100	+	PF03953.12|Tubulin_C[Tubulin C-terminal domain];PF00091.20|Tubulin[Tubulin/FtsZ family, GTPase domain]	0.0177185	0.0142216
VGI_without_Ru294	848797414	CNBG_0753	hypothetical protein	sc2	534351	535304	+	.	0.0178142	0.0142984
VGI_without_Ru294	848796563	CNBG_1769	hypothetical protein	sc4	543544	544018	+	.	0.0178435	0.0143219
VGI_without_Ru294	848795796	CNBG_0843	hypothetical protein	sc2	791698	793721	+	TIGR03804[para_beta_helix: parallel beta-helix repeat]	0.0181645	0.0145796
VGI_without_Ru294	848795789	CNBG_0495	hypothetical protein	sc1	1374772	1375071	-	.	0.0182403	0.0146404
VGI_without_Ru294	848798733	CNBG_4713	hypothetical protein	sc12	623854	626708	-	PF14259.1|RRM_6[RNA recognition motif (a.k.a. RRM, RBD, or RNP domain)];PF13893.1|RRM_5[RNA recognition motif. (a.k.a. RRM, RBD, or RNP domain)];PF00076.17|RRM_1[RNA recognition motif. (a.k.a. RRM, RBD, or RNP domain)]	0.0182403	0.0146404
VGI_without_Ru294	848795812	CNBG_5148	hypothetical protein	sc14	558963	560554	-	.	0.0185658	0.0149016
VGI_without_Ru294	848794524	CNBG_2255	ATP-dependent Clp protease ATP-binding subunit ClpB	sc5	626791	628684	+	PF00004.24|AAA[ATPase family associated with various cellular activities (AAA)]	0.0185658	0.0149016
VGI_without_Ru294	848797474	CNBG_3669	hypothetical protein	sc8	925119	925672	+	.	0.0188551	0.0151338
VGI_without_Ru294	848794681	CNBG_0895	hypothetical protein	sc2	929778	930795	-	PF13883.1|Pyrid_oxidase_2[Pyridoxamine 5'-phosphate oxidase]	0.0189622	0.0152198
VGI_without_Ru294	848797661	CNBG_0674	ribosomal RNA-processing protein 8	sc2	321735	323264	+	PF05148.10|Methyltransf_8[Hypothetical methyltransferase]	0.0190642	0.0153017
VGI_without_Ru294	848797006	CNBG_0071	hypothetical protein	sc1	197054	197894	+	.	0.0193674	0.015545
VGI_without_Ru294	848797133	CNBG_3530	cytidine deaminase	sc8	545182	545850	+	PF00383.17|dCMP_cyt_deam_1[Cytidine and deoxycytidylate deaminase zinc-binding region]	0.0195527	0.0156937
VGI_without_Ru294	848797699	CNBG_9064	chitin deacetylase 2	sc2	647264	648852	-	PF01522.16|Polysacc_deac_1[Polysaccharide deacetylase]	0.0197553	0.0158564
VGI_without_Ru294	848794926	CNBG_2826	lactoylglutathione lyase	sc6	920454	921274	-	PF13669.1|Glyoxalase_4[Glyoxalase/Bleomycin resistance protein/Dioxygenase superfamily];PF12681.2|Glyoxalase_2[Glyoxalase-like domain];TIGR00068[glyox_I: lactoylglutathione lyase];PF00903.20|Glyoxalase[Glyoxalase/Bleomycin resistance protein/Dioxygenase superfamily]	0.019898	0.0159709
VGI_without_Ru294	848796072	CNBG_1635	MFS transporter, SP family, general alpha glucoside:H+ symporter	sc4	180050	182186	-	PF07690.11|MFS_1[Major Facilitator Superfamily];TIGR00879[SP: MFS transporter, sugar porter (SP) family];PF00083.19|Sugar_tr[Sugar (and other) transporter]	0.0200759	0.0161137
VGI_without_Ru294	848799244	CNBG_2504	hypothetical protein	sc6	62039	62435	-	.	0.0200759	0.0161137
VGI_without_Ru294	848796705	CNBG_5057	hypothetical protein	sc14	295962	298342	-	PF10165.4|Ric8[Guanine nucleotide exchange factor synembryn]	0.0200759	0.0161137
VGI_without_Ru294	848796729	CNBG_0325	hypothetical protein	sc1	915708	916362	+	.	0.0202156	0.0162259
VGI_without_Ru294	848796476	CNBG_2209	solute carrier family 39 (zinc transporter), member 1/2/3	sc5	493331	494861	-	PF02535.17|Zip[ZIP Zinc transporter]	0.0205366	0.0164834
VGI_without_Ru294	848798753	CNBG_9650	hypothetical protein	sc20	222459	222624	+	.	0.0205366	0.0164834
VGI_without_Ru294	848794705	CNBG_4570	nicotinate phosphoribosyltransferase	sc12	232577	234359	+	TIGR01514[NAPRTase: nicotinate phosphoribosyltransferase];PF04095.11|NAPRTase[Nicotinate phosphoribosyltransferase (NAPRTase) family]	0.0205816	0.0165196
VGI_without_Ru294	848797270	CNBG_6016	hypothetical protein	sc20	217040	217699	-	PF12766.2|Pyridox_oxase_2[Pyridoxamine 5'-phosphate oxidase]	0.0205816	0.0165196
VGI_without_Ru294	848798207	CNBG_1633	hypothetical protein	sc4	174758	175407	+	.	0.0206073	0.0165402
VGI_without_Ru294	848797241	CNBG_2823	protein SDA1	sc6	912104	914023	-	PF05285.7|SDA1[SDA1]	0.0206073	0.0165402
VGI_without_Ru294	848794656	CNBG_1181	hypothetical protein	sc3	297967	298913	-	PF10294.4|Methyltransf_16[Putative methyltransferase]	0.0208468	0.0167325
VGI_without_Ru294	848795880	CNBG_1103	hypothetical protein	sc3	62896	65512	-	PF01545.16|Cation_efflux[Cation efflux family]	0.0208468	0.0167325
VGI_without_Ru294	848795635	CNBG_6010	mannose-6-phosphate isomerase, class I	sc20	204230	205809	-	PF01238.16|PMI_typeI[Phosphomannose isomerase type I];TIGR00218[manA: mannose-6-phosphate isomerase, class I]	0.0208777	0.0167573
VGI_without_Ru294	848794984	CNBG_0392	ATP-dependent RNA helicase DBP8	sc1	1097686	1099768	+	PF00271.26|Helicase_C[Helicase conserved C-terminal domain];PF00270.24|DEAD[DEAD/DEAH box helicase]	0.020916	0.016788
VGI_without_Ru294	848794685	CNBG_0629	hypothetical protein	sc2	205540	206916	+	.	0.020916	0.016788
VGI_without_Ru294	848798236	CNBG_4229	tRNA 2'-phosphotransferase	sc9	670565	671825	+	PF01885.11|PTS_2-RNA[RNA 2'-phosphotransferase, Tpt1 / KptA family]	0.0210876	0.0169257
VGI_without_Ru294	848797878	CNBG_2049	tRNA (uracil-5-)-methyltransferase TRM9	sc5	54854	55909	+	.	0.0212588	0.0170631
VGI_without_Ru294	848796693	CNBG_3620	hypothetical protein	sc8	794781	795918	-	PF13532.1|2OG-FeII_Oxy_2[2OG-Fe(II) oxygenase superfamily]	0.0214903	0.0172489
VGI_without_Ru294	848792807	CNBG_5798	carboxylesterase	sc19	128695	131573	+	PF07859.8|Abhydrolase_3[alpha/beta hydrolase fold];PF00135.23|COesterase[Carboxylesterase family]	0.0216057	0.0173415
VGI_without_Ru294	848799254	CNBG_5754	hypothetical protein	sc19	16225	16401	-	.	0.0221207	0.0177549
VGI_without_Ru294	848796273	CNBG_3127	cysteine protease ATG4	sc7	554658	558475	-	PF03416.14|Peptidase_C54[Peptidase family C54]	0.0221207	0.0177549
VGI_without_Ru294	848793431	CNBG_3077	ATP-dependent helicase STH1/SNF2	sc7	403575	408183	-	PF04851.10|ResIII[Type III restriction enzyme, res subunit];PF00271.26|Helicase_C[Helicase conserved C-terminal domain];PF07529.8|HSA[HSA];PF00176.18|SNF2_N[SNF2 family N-terminal domain];PF00439.20|Bromodomain[Bromodomain];PF14619.1|SnAC[Snf2-ATP coupling, chromatin remodelling complex];PF08880.6|QLQ[QLQ]	0.0221996	0.0178183
VGI_without_Ru294	848798110	CNBG_1116	ribosome assembly protein SQT1	sc3	96985	98625	-	PF00400.27|WD40[WD domain, G-beta repeat]	0.0222462	0.0178557
VGI_without_Ru294	848794510	CNBG_6099	acyl-CoA-dependent ceramide synthase	sc22	18891	19891	+	PF03798.11|TRAM_LAG1_CLN8[TLC domain]	0.0222462	0.0178557
VGI_without_Ru294	848797931	CNBG_4610	hypothetical protein	sc12	340323	341361	+	.	0.0222462	0.0178557
VGI_without_Ru294	848798283	CNBG_4529	hypothetical protein	sc12	114368	115524	+	PF09753.4|Use1[Membrane fusion protein Use1]	0.022535	0.0180875
VGI_without_Ru294	848797708	CNBG_1331	hypothetical protein	sc3	740765	741640	-	PF13813.1|MBOAT_2[Membrane bound O-acyl transferase family]	0.0225477	0.0180976
VGI_without_Ru294	848797639	CNBG_5417	selenoprotein W	sc16	96110	96809	+	PF10262.4|Rdx[Rdx family]	0.0225698	0.0181154
VGI_without_Ru294	848795341	CNBG_6007	endosome protein	sc20	197366	199510	-	PF00622.23|SPRY[SPRY domain]	0.022602	0.0181413
VGI_without_Ru294	848796883	CNBG_0668	pre-rRNA-processing protein IPI1	sc2	303583	305966	-	PF12333.3|Ipi1_N[Rix1 complex component involved in 60S ribosome maturation]	0.0226483	0.0181784
VGI_without_Ru294	848793406	CNBG_3106	hypothetical protein	sc7	495787	497967	+	.	0.0226892	0.0182112
VGI_without_Ru294	848798323	CNBG_5932	ribosomal RNA assembly protein	sc20	6185	7567	+	.	0.0227272	0.0182417
VGI_without_Ru294	848797832	CNBG_4485	short-chain dehydrogenase	sc11	673102	674213	-	PF13561.1|adh_short_C2[Enoyl-(Acyl carrier protein) reductase];PF08659.5|KR[KR domain];PF00106.20|adh_short[short chain dehydrogenase]	0.0227304	0.0182443
VGI_without_Ru294	848795311	CNBG_2712	dolichyl-diphosphooligosaccharide-protein glycosyltransferase	sc6	623560	626441	+	PF02516.9|STT3[Oligosaccharyl transferase STT3 subunit]	0.0227304	0.0182443
VGI_without_Ru294	848795648	CNBG_3389	cytoplasmic protein	sc8	200405	201782	+	PF03114.13|BAR[BAR domain];PF10455.4|BAR_2[Bin/amphiphysin/Rvs domain for vesicular trafficking]	0.0227304	0.0182443
VGI_without_Ru294	848794577	CNBG_2995	hypothetical protein	sc7	173205	174677	+	.	0.0229201	0.0183966
VGI_without_Ru294	848796121	CNBG_0219	tRNA threonylcarbamoyladenosine biosynthesis protein	sc1	615893	617404	-	TIGR00329[gcp_kae1: metallohydrolase, glycoprotease/Kae1 family];PF00814.20|Peptidase_M22[Glycoprotease family]	0.0229678	0.0184349
VGI_without_Ru294	848797636	CNBG_5507	hypothetical protein	sc16	318882	319649	-	.	0.0230458	0.0184975
VGI_without_Ru294	848795710	CNBG_4874	S-(hydroxymethyl)glutathione dehydrogenase	sc13	408234	410036	-	PF00107.21|ADH_zinc_N[Zinc-binding dehydrogenase];TIGR02818[adh_III_F_hyde: S-(hydroxymethyl)glutathione dehydrogenase/class III alcohol dehydrogenase];PF08240.7|ADH_N[Alcohol dehydrogenase GroES-like domain]	0.0231016	0.0185422
VGI_without_Ru294	848798084	CNBG_0767	ran GTPase-activating protein 1	sc2	575182	576568	+	PF13516.1|LRR_6[Leucine Rich repeat]	0.0231321	0.0185667
VGI_without_Ru294	848798101	CNBG_3768	hypothetical protein	sc10	152113	153763	+	.	0.0231377	0.0185712
VGI_without_Ru294	848797520	CNBG_5047	rRNA-processing protein EFG1	sc14	277290	278409	+	PF10153.4|DUF2361[Uncharacterised conserved protein (DUF2361)]	0.0231377	0.0185712
VGI_without_Ru294	848798034	CNBG_2516	translation initiation factor 2A	sc6	85807	88190	+	PF08662.6|eIF2A[Eukaryotic translation initiation factor eIF2A]	0.0236127	0.0189525
VGI_without_Ru294	848798404	CNBG_2945	extensin	sc7	31511	33512	-	.	0.0237551	0.0190667
VGI_without_Ru294	848795573	CNBG_5068	hypothetical protein	sc14	331497	332556	-	.	0.0238684	0.0191577
VGI_without_Ru294	848798325	CNBG_4285	hypothetical protein	sc11	115009	116570	+	PF13499.1|EF-hand_7[EF-hand domain pair];PF13405.1|EF-hand_6[EF-hand domain]	0.0239011	0.019184
VGI_without_Ru294	848796622	CNBG_3849	hypothetical protein	sc10	373513	377421	+	PF07529.8|HSA[HSA];PF13921.1|Myb_DNA-bind_6[Myb-like DNA-binding domain];PF00249.26|Myb_DNA-binding[Myb-like DNA-binding domain]	0.0239766	0.0192445
VGI_without_Ru294	848793269	CNBG_3355	hypothetical protein	sc8	103465	103802	-	.	0.0239864	0.0192524
VGI_without_Ru294	848797554	CNBG_3949	hypothetical protein	sc10	658108	659069	+	PF05603.7|DUF775[Protein of unknown function (DUF775)]	0.0239864	0.0192524
VGI_without_Ru294	848798599	CNBG_2489	hypothetical protein	sc6	8949	9999	-	.	0.0240617	0.0193129
VGI_without_Ru294	848792899	CNBG_1148	STE/STE20 protein kinase	sc3	206100	207410	+	PF00069.20|Pkinase[Protein kinase domain];PF07714.12|Pkinase_Tyr[Protein tyrosine kinase]	0.024075	0.0193235
VGI_without_Ru294	848794778	CNBG_1654	hypothetical protein	sc4	243282	244460	-	.	0.0243274	0.0195261
VGI_without_Ru294	848794469	CNBG_3278	hypothetical protein	sc7	1010986	1012089	+	.	0.0243566	0.0195496
VGI_without_Ru294	848797282	CNBG_4199	hypothetical protein	sc9	589657	590705	+	PF04979.9|IPP-2[Protein phosphatase inhibitor 2 (IPP-2)]	0.025091	0.020139
VGI_without_Ru294	848796158	CNBG_4856	hypothetical protein	sc13	341333	343604	+	.	0.0250922	0.0201399
VGI_without_Ru294	848797373	CNBG_4741	peptide alpha-N-acetyltransferase	sc13	9033	9800	-	PF06916.8|DUF1279[Protein of unknown function (DUF1279)]	0.02518	0.0202104
VGI_without_Ru294	848793225	CNBG_3905	DNA helicase II/ATP-dependent DNA helicase PcrA	sc10	536472	540724	+	PF13538.1|UvrD_C_2[UvrD-like helicase C-terminal domain];PF13245.1|AAA_19[Part of AAA domain];PF00580.16|UvrD-helicase[UvrD/REP helicase N-terminal domain];PF13361.1|UvrD_C[UvrD-like helicase C-terminal domain]	0.0252792	0.02029
VGI_without_Ru294	848796311	CNBG_4175	hypothetical protein	sc9	527310	528687	-	PF10282.4|Lactonase[Lactonase, 7-bladed beta-propeller]	0.0252792	0.02029
VGI_without_Ru294	848798211	CNBG_5208	CCR4-NOT complex subunit CAF16	sc15	102367	103531	+	PF00005.22|ABC_tran[ABC transporter]	0.0255131	0.0204778
VGI_without_Ru294	848794748	CNBG_5713	transcription initiation protein SPT3	sc17	323354	324756	-	PF02269.11|TFIID-18kDa[Transcription initiation factor IID, 18kD subunit]	0.0255266	0.0204886
VGI_without_Ru294	848794838	CNBG_3687	PP2Cc protein phosphatase	sc8	969330	971039	-	PF00481.16|PP2C[Protein phosphatase 2C]	0.0255266	0.0204886
VGI_without_Ru294	848793249	CNBG_3130	hypothetical protein	sc7	566705	569031	-	PF08613.6|Cyclin[Cyclin];PF00134.18|Cyclin_N[Cyclin, N-terminal domain]	0.0258051	0.0207122
VGI_without_Ru294	848793331	CNBG_1890	enzyme activator	sc4	885657	888380	+	PF08238.7|Sel1[Sel1 repeat]	0.0261348	0.0209768
VGI_without_Ru294	848793231	CNBG_0333	tRNA-dihydrouridine synthase 4	sc1	941917	943247	-	PF01207.12|Dus[Dihydrouridine synthase (Dus)]	0.0262655	0.0210817
VGI_without_Ru294	848795515	CNBG_9466	hypothetical protein	sc11	482172	484138	+	.	0.0263552	0.0211537
VGI_without_Ru294	848797046	CNBG_5766	hypothetical protein	sc19	43850	45402	+	PF10303.4|DUF2408[Protein of unknown function (DUF2408)]	0.026438	0.0212202
VGI_without_Ru294	848797117	CNBG_3960	hypothetical protein	sc10	693880	696813	+	PF03999.7|MAP65_ASE1[Microtubule associated protein (MAP65/ASE1 family)]	0.0270502	0.0217115
VGI_without_Ru294	848793422	CNBG_1146	ATP-dependent RNA helicase eIF4A	sc3	200392	202240	-	PF00271.26|Helicase_C[Helicase conserved C-terminal domain];PF00270.24|DEAD[DEAD/DEAH box helicase]	0.027316	0.0219249
VGI_without_Ru294	848798596	CNBG_2675	protein KRI1	sc6	510664	513041	-	PF05178.7|Kri1[KRI1-like family];PF12936.2|Kri1_C[KRI1-like family C-terminal]	0.0273859	0.021981
VGI_without_Ru294	848793365	CNBG_3604	hypothetical protein	sc8	756154	757386	-	.	0.0273859	0.021981
VGI_without_Ru294	848792954	CNBG_3462	hypothetical protein	sc8	366617	367492	+	PF06428.6|Sec2p[GDP/GTP exchange factor Sec2p]	0.0274875	0.0220625
VGI_without_Ru294	848792795	CNBG_9404	phospholipase D	sc9	351845	356057	+	PF00614.17|PLDc[Phospholipase D Active site motif];PF13091.1|PLDc_2[PLD-like domain]	0.0275026	0.0220747
VGI_without_Ru294	848796745	CNBG_2590	hypothetical protein	sc6	281206	283975	+	.	0.0275026	0.0220747
VGI_without_Ru294	848793761	CNBG_4852	hypothetical protein	sc13	325867	327427	+	.	0.027778	0.0222957
VGI_without_Ru294	848794148	CNBG_2586	hypothetical protein	sc6	270044	272325	+	.	0.0279885	0.0224646
VGI_without_Ru294	848795968	CNBG_2565	hypothetical protein	sc6	220566	221224	-	.	0.028335	0.0227428
VGI_without_Ru294	848795715	CNBG_5616	homoserine dehydrogenase	sc17	37759	39012	+	PF03447.11|NAD_binding_3[Homoserine dehydrogenase, NAD binding domain];PF00742.14|Homoserine_dh[Homoserine dehydrogenase]	0.0283631	0.0227653
VGI_without_Ru294	848795535	CNBG_2258	hypothetical protein	sc5	636596	641915	+	PF00773.14|RNB[RNB domain]	0.0283631	0.0227653
VGI_without_Ru294	848793779	CNBG_3132	translation machinery-associated protein 20	sc7	575773	576816	+	TIGR00451[unchar_dom_2: uncharacterized domain 2];PF01472.15|PUA[PUA domain]	0.0284101	0.0228031
VGI_without_Ru294	848795022	CNBG_0218	two-component system sensor protein	sc1	610367	615668	+	PF00512.20|HisKA[His Kinase A (phospho-acceptor) domain];PF00072.19|Response_reg[Response regulator receiver domain];PF02518.21|HATPase_c[Histidine kinase-, DNA gyrase B-, and HSP90-like ATPase]	0.0285547	0.0229191
VGI_without_Ru294	848796390	CNBG_0205	hypothetical protein	sc1	582823	583460	-	PF13621.1|Cupin_8[Cupin-like domain]	0.0287949	0.0231119
VGI_without_Ru294	848794755	CNBG_5230	mannosyl-oligosaccharide alpha-1,2-mannosidase	sc15	160190	162783	-	PF01532.15|Glyco_hydro_47[Glycosyl hydrolase family 47]	0.0290654	0.023329
VGI_without_Ru294	848798047	CNBG_9444	hypothetical protein	sc10	549405	550736	+	PF03959.8|FSH1[Serine hydrolase (FSH1)]	0.0292407	0.0234697
VGI_without_Ru294	848795625	CNBG_0786	protein MPE1	sc2	623710	625754	+	PF00098.18|zf-CCHC[Zinc knuckle];PF08783.6|DWNN[DWNN domain]	0.0296935	0.0238331
VGI_without_Ru294	848793644	CNBG_4134	hypothetical protein	sc9	412983	416110	-	.	0.0296937	0.0238333
VGI_without_Ru294	848794351	CNBG_2180	hypothetical protein	sc5	417638	418078	+	PF03737.10|Methyltransf_6[Demethylmenaquinone methyltransferase]	0.0299975	0.0240771
VGI_without_Ru294	848793183	CNBG_5304	voltage-gated chloride channel	sc15	346895	351627	-	PF00654.15|Voltage_CLC[Voltage gated chloride channel]	0.0299975	0.0240771
VGI_without_Ru294	848797576	CNBG_2233	vacuolar protein-sorting protein BRO1	sc5	553395	554962	+	PF03097.13|BRO1[BRO1-like domain]	0.0301157	0.0241721
VGI_without_Ru294	848793343	CNBG_0128	dTDP-4-dehydrorhamnose reductase	sc1	343904	345143	-	PF13460.1|NAD_binding_10[NADH(P)-binding];PF07993.7|NAD_binding_4[Male sterility protein];PF04321.12|RmlD_sub_bind[RmlD substrate binding domain];PF02719.10|Polysacc_synt_2[Polysaccharide biosynthesis protein];PF00106.20|adh_short[short chain dehydrogenase];PF01073.14|3Beta_HSD[3-beta hydroxysteroid dehydrogenase/isomerase family];PF01370.16|Epimerase[NAD dependent epimerase/dehydratase family]	0.0301324	0.0241854
VGI_without_Ru294	848798432	CNBG_4963	hypothetical protein	sc14	29909	30442	+	.	0.0301324	0.0241854
VGI_without_Ru294	848796637	CNBG_2143	hypothetical protein	sc5	323925	325316	+	PF05183.7|RdRP[RNA dependent RNA polymerase]	0.0305262	0.0245015
VGI_without_Ru294	848793068	CNBG_4645	hypothetical protein	sc12	433303	433806	+	.	0.0311818	0.0250277
VGI_without_Ru294	848795145	CNBG_1214	hypothetical protein	sc3	403031	404235	-	PF02114.11|Phosducin[Phosducin]	0.031208	0.0250488
VGI_without_Ru294	848794472	CNBG_3283	E3 ubiquitin-protein ligase RNF14	sc7	1022117	1023986	-	PF01485.16|IBR[IBR domain];PF05773.17|RWD[RWD domain]	0.031208	0.0250488
VGI_without_Ru294	848793189	CNBG_2107	hypothetical protein	sc5	215031	215899	-	PF04893.12|Yip1[Yip1 domain]	0.0313766	0.0251841
VGI_without_Ru294	848795605	CNBG_9512	syntaxin 16	sc12	627253	628788	-	PF00804.20|Syntaxin[Syntaxin];PF05739.14|SNARE[SNARE domain]	0.0314319	0.0252284
VGI_without_Ru294	848796353	CNBG_3412	hypothetical protein	sc8	255963	258097	-	.	0.0319486	0.0256432
VGI_without_Ru294	848793207	CNBG_9267	multidrug resistance protein fnx1	sc6	419296	421839	+	PF07690.11|MFS_1[Major Facilitator Superfamily];PF00083.19|Sugar_tr[Sugar (and other) transporter]	0.0322221	0.0258627
VGI_without_Ru294	848798088	CNBG_9051	cleavage and polyadenylation specificity factor subunit 2	sc2	306243	309243	-	PF13299.1|CPSF100_C[Cleavage and polyadenylation factor 2 C-terminal];PF10996.3|Beta-Casp[Beta-Casp domain]	0.0322669	0.0258986
VGI_without_Ru294	848794982	CNBG_0198	hypothetical protein	sc1	566700	569932	+	PF07814.8|WAPL[Wings apart-like protein regulation of heterochromatin]	0.0322867	0.0259145
VGI_without_Ru294	848793065	CNBG_3154	hypothetical protein	sc7	641578	641951	-	.	0.0322867	0.0259145
VGI_without_Ru294	848792723	CNBG_5117	ABC transporter PMR5	sc14	456415	461601	+	PF00005.22|ABC_tran[ABC transporter];PF01061.19|ABC2_membrane[ABC-2 type transporter];PF06422.7|PDR_CDR[CDR ABC transporter]	0.0323292	0.0259487
VGI_without_Ru294	848796284	CNBG_3454	dihydroxyacetone kinase	sc8	347587	349849	-	TIGR02361[dak_ATP: dihydroxyacetone kinase];PF02733.12|Dak1[Dak1 domain];PF02734.12|Dak2[DAK2 domain]	0.0324909	0.0260785
VGI_without_Ru294	848796961	CNBG_5866	electron transfer flavoprotein alpha subunit	sc18	56302	57784	+	PF01012.16|ETF[Electron transfer flavoprotein domain];PF00766.14|ETF_alpha[Electron transfer flavoprotein FAD-binding domain]	0.032813	0.0263369
VGI_without_Ru294	848796695	CNBG_5432	hypothetical protein	sc16	132413	133090	-	.	0.0329572	0.0264527
VGI_without_Ru294	848796344	CNBG_4081	hypothetical protein	sc9	274516	277414	-	PF04130.8|Spc97_Spc98[Spc97 / Spc98 family]	0.0330651	0.0265393
VGI_without_Ru294	848795688	CNBG_0890	hypothetical protein	sc2	920114	922053	-	.	0.0333982	0.0268066
VGI_without_Ru294	848795413	CNBG_0405	hypothetical protein	sc1	1130220	1132122	-	.	0.0334288	0.0268313
VGI_without_Ru294	848795111	CNBG_1825	hypothetical protein	sc4	693905	694677	+	PF09811.4|Yae1_N[Essential protein Yae1, N terminal]	0.0334288	0.0268313
VGI_without_Ru294	848798540	CNBG_5893	hypothetical protein	sc18	161255	163236	-	PF05764.8|YL1[YL1 nuclear protein];PF08265.6|YL1_C[YL1 nuclear protein C-terminal domain]	0.0334559	0.026853
VGI_without_Ru294	848792943	CNBG_2623	V-type proton ATPase subunit B	sc6	364441	366547	+	TIGR01040[V-ATPase_V1_B: V-type ATPase, B subunit];PF00306.22|ATP-synt_ab_C[ATP synthase alpha/beta chain, C terminal domain];PF02874.18|ATP-synt_ab_N[ATP synthase alpha/beta family, beta-barrel domain];PF00006.20|ATP-synt_ab[ATP synthase alpha/beta family, nucleotide-binding domain]	0.0338073	0.0271351
VGI_without_Ru294	848794193	CNBG_6176	uroporphyrinogen decarboxylase	sc24	4568	5822	-	TIGR01464[hemE: uroporphyrinogen decarboxylase];PF01208.12|URO-D[Uroporphyrinogen decarboxylase (URO-D)]	0.0340169	0.0273033
VGI_without_Ru294	848797784	CNBG_4380	prefoldin beta subunit	sc11	359091	359737	-	PF01920.15|Prefoldin_2[Prefoldin subunit]	0.0340261	0.0273107
VGI_without_Ru294	848797725	CNBG_0293	hypothetical protein	sc1	799604	800488	-	.	0.0340261	0.0273107
VGI_without_Ru294	848796830	CNBG_2444	phosphatidylethanolamine N-methyltransferase	sc5	1112432	1116341	-	PF04191.8|PEMT[Phospholipid methyltransferase]	0.0340779	0.0273522
VGI_without_Ru294	848797325	CNBG_1403	mitochondrial carrier protein	sc3	945430	947104	+	PF10236.4|DAP3[Mitochondrial ribosomal death-associated protein 3]	0.0342275	0.0274723
VGI_without_Ru294	848794766	CNBG_2334	myo-inositol-1(or 4)-monophosphatase	sc5	812042	813527	+	PF00459.20|Inositol_P[Inositol monophosphatase family]	0.034242	0.0274839
VGI_without_Ru294	848793442	CNBG_9264	inositolphosphorylceramide synthase	sc6	332678	334130	+	PF01569.16|PAP2[PAP2 superfamily]	0.034242	0.0274839
VGI_without_Ru294	848795983	CNBG_3440	hypothetical protein	sc8	318251	320136	-	PF00560.28|LRR_1[Leucine Rich Repeat];PF13516.1|LRR_6[Leucine Rich repeat];PF12799.2|LRR_4[Leucine Rich repeats (2 copies)];PF07859.8|Abhydrolase_3[alpha/beta hydrolase fold];PF13855.1|LRR_8[Leucine rich repeat]	0.034242	0.0274839
VGI_without_Ru294	848795824	CNBG_9531	meiotic recombinase Dmc1	sc13	437420	439371	+	TIGR02238[recomb_DMC1: meiotic recombinase Dmc1];PF13481.1|AAA_25[AAA domain];PF08423.6|Rad51[Rad51];PF06745.8|KaiC[KaiC];PF00154.16|RecA[recA bacterial DNA recombination protein]	0.034242	0.0274839
VGI_without_Ru294	848793001	CNBG_0757	hypothetical protein	sc2	542128	544791	-	PF11443.3|DUF2828[Domain of unknown function (DUF2828)]	0.0343361	0.0275595
VGI_without_Ru294	848794489	CNBG_0504	hypothetical protein	sc1	1394087	1395256	+	PF06941.7|NT5C[5' nucleotidase, deoxy (Pyrimidine), cytosolic type C protein (NT5C)]	0.0344527	0.0276531
VGI_without_Ru294	848794336	CNBG_4784	hypothetical protein	sc13	137117	140021	+	PF04082.13|Fungal_trans[Fungal specific transcription factor domain]	0.0344527	0.0276531
VGI_without_Ru294	848792820	CNBG_3783	hypothetical protein	sc10	189620	190444	+	PF05502.8|Dynactin_p62[Dynactin p62 family]	0.0345755	0.0277516
VGI_without_Ru294	848798621	CNBG_4383	hypothetical protein	sc11	366832	370741	-	.	0.0346294	0.0277949
VGI_without_Ru294	848795079	CNBG_5325	dihydrokaempferol 4-reductase	sc15	423152	424770	-	PF07993.7|NAD_binding_4[Male sterility protein];PF13460.1|NAD_binding_10[NADH(P)-binding];PF05368.8|NmrA[NmrA-like family];PF00106.20|adh_short[short chain dehydrogenase];PF01073.14|3Beta_HSD[3-beta hydroxysteroid dehydrogenase/isomerase family];PF01370.16|Epimerase[NAD dependent epimerase/dehydratase family]	0.0346417	0.0278047
VGI_without_Ru294	848795363	CNBG_1061	hypothetical protein	sc2	1409126	1410437	-	.	0.0350365	0.0281216
VGI_without_Ru294	848798257	CNBG_1663	importin beta-4 subunit	sc4	260772	264756	+	PF13513.1|HEAT_EZ[HEAT-like repeat];PF03810.14|IBN_N[Importin-beta N-terminal domain]	0.0350588	0.0281395
VGI_without_Ru294	848794217	CNBG_1676	L-fucose transporter	sc4	294883	297488	-	PF07690.11|MFS_1[Major Facilitator Superfamily]	0.0350588	0.0281395
VGI_without_Ru294	848799263	CNBG_9460	hypothetical protein	sc11	361607	361793	-	.	0.0351256	0.0281932
VGI_without_Ru294	848797653	CNBG_0526	kynurenine aminotransferase	sc1	1456334	1457920	+	PF00155.16|Aminotran_1_2[Aminotransferase class I and II];PF01041.12|DegT_DnrJ_EryC1[DegT/DnrJ/EryC1/StrS aminotransferase family];PF01053.15|Cys_Met_Meta_PP[Cys/Met metabolism PLP-dependent enzyme];PF01212.16|Beta_elim_lyase[Beta-eliminating lyase];PF00266.14|Aminotran_5[Aminotransferase class-V]	0.0353616	0.0283826
VGI_without_Ru294	848794098	CNBG_5729	hypothetical protein	sc17	377634	378537	-	.	0.035439	0.0284447
VGI_without_Ru294	848793954	CNBG_3574	hypothetical protein	sc8	669762	670719	-	PF06179.7|Med22[Surfeit locus protein 5 subunit 22 of Mediator complex]	0.035557	0.0285394
VGI_without_Ru294	848794779	CNBG_5094	hypothetical protein	sc14	393782	402016	-	.	0.035557	0.0285394
VGI_without_Ru294	848794305	CNBG_0142	hypothetical protein	sc1	382721	383696	+	PF02178.14|AT_hook[AT hook motif]	0.035557	0.0285394
VGI_without_Ru294	848795272	CNBG_4632	hypothetical protein	sc12	403347	404920	+	PF02194.10|PXA[PXA domain]	0.0355634	0.0285446
VGI_without_Ru294	848796526	CNBG_0651	glycolate oxidase	sc2	267139	268568	+	PF01070.13|FMN_dh[FMN-dependent dehydrogenase];PF03060.10|NMO[Nitronate monooxygenase]	0.0356398	0.0286058
VGI_without_Ru294	848798430	CNBG_1606	hypothetical protein	sc4	94316	96271	+	.	0.0356398	0.0286058
VGI_without_Ru294	848793227	CNBG_0368	GATA type zinc finger protein asd-4	sc1	1021261	1026422	+	PF00320.22|GATA[GATA zinc finger];PF08550.5|DUF1752[Fungal protein of unknown function (DUF1752)]	0.0356812	0.0286391
VGI_without_Ru294	848797942	CNBG_0454	minichromosome maintenance protein 3	sc1	1264062	1266915	+	PF01078.16|Mg_chelatase[Magnesium chelatase, subunit ChlI];PF00493.18|MCM[MCM2/3/5 family];PF14551.1|MCM_N[MCM N-terminal domain]	0.0357584	0.0287011
VGI_without_Ru294	848797502	CNBG_0581	hypothetical protein	sc2	88534	90514	-	.	0.0357584	0.0287011
VGI_without_Ru294	848797126	CNBG_2921	hypothetical protein	sc6	1187991	1190620	-	.	0.0366124	0.0293865
VGI_without_Ru294	848794160	CNBG_0864	hypothetical protein	sc2	859783	861144	+	PF05327.6|RRN3[RNA polymerase I specific transcription initiation factor RRN3]	0.0372149	0.0298701
VGI_without_Ru294	848798809	CNBG_9389	nuclear protein	sc8	891981	893779	+	.	0.0373188	0.0299535
VGI_without_Ru294	848796937	CNBG_6113	hypothetical protein	sc22	54928	61319	-	PF12624.2|Chorein_N[N-terminal region of Chorein, a TM vesicle-mediated sorter];PF09333.6|ATG_C[ATG C terminal domain]	0.0374061	0.0300236
VGI_without_Ru294	848795160	CNBG_9283	hypothetical protein	sc6	734176	735478	+	.	0.0374186	0.0300336
VGI_without_Ru294	848797233	CNBG_2114	osmosensor	sc5	239988	246045	+	.	0.0381992	0.0306602
VGI_without_Ru294	848794532	CNBG_4564	hypothetical protein	sc12	215176	216060	-	.	0.0383898	0.0308131
VGI_without_Ru294	uniq_308	CNBG_9541	hypothetical protein	sc13	625510	626557	+	.	0.0389312	0.0312477
VGI_without_Ru294	848797286	CNBG_4215	hypothetical protein	sc9	626958	628851	-	PF00010.21|HLH[Helix-loop-helix DNA-binding domain]	0.0389312	0.0312477
VGI_without_Ru294	848796742	CNBG_0921	hypothetical protein	sc2	1001181	1002167	-	.	0.0391771	0.031445
VGI_without_Ru294	848797673	CNBG_9313	carbohydrate binding protein	sc7	85561	89006	-	PF02225.17|PA[PA domain];PF01532.15|Glyco_hydro_47[Glycosyl hydrolase family 47]	0.0391771	0.031445
VGI_without_Ru294	848797260	CNBG_1008	hypothetical protein	sc2	1248791	1249464	-	PF09631.5|Sen15[Sen15 protein]	0.0396009	0.0317852
VGI_without_Ru294	848797369	CNBG_5439	MFS quinate transporter QutD	sc16	150283	152400	+	PF07690.11|MFS_1[Major Facilitator Superfamily];TIGR00879[SP: MFS transporter, sugar porter (SP) family];PF00083.19|Sugar_tr[Sugar (and other) transporter]	0.0399252	0.0320455
VGI_without_Ru294	848793823	CNBG_0450	hypothetical protein	sc1	1257031	1257989	-	.	0.0399691	0.0320807
VGI_without_Ru294	848798511	CNBG_1576	hypothetical protein	sc3	1394925	1396114	-	.	0.0403823	0.0324124
VGI_without_Ru294	848796366	CNBG_1367	lipid particle protein	sc3	831299	833538	-	.	0.0403823	0.0324124
VGI_without_Ru294	848795992	CNBG_4577	aldehyde dehydrogenase (NAD+)	sc12	252858	254811	-	PF00171.17|Aldedh[Aldehyde dehydrogenase family]	0.0408012	0.0327486
VGI_without_Ru294	848793861	CNBG_5914	transcriptional coactivator HFI1/ADA1	sc18	234329	236043	-	PF12767.2|SAGA-Tad1[Transcriptional regulator of RNA polII, SAGA, subunit]	0.0409448	0.0328639
VGI_without_Ru294	848797432	CNBG_3540	phosphatidylinositol glycan, class B	sc8	570595	572851	-	PF03901.12|Glyco_transf_22[Alg9-like mannosyltransferase family]	0.0409448	0.0328639
VGI_without_Ru294	848799097	CNBG_9467	hypothetical protein	sc11	536953	537288	-	.	0.0415271	0.0333313
VGI_without_Ru294	848795281	CNBG_1070	G2/mitotic-specific cyclin 1/2	sc2	1428093	1430136	+	PF00134.18|Cyclin_N[Cyclin, N-terminal domain];PF02984.14|Cyclin_C[Cyclin, C-terminal domain]	0.041578	0.0333721
VGI_without_Ru294	848798815	CNBG_9019	hypothetical protein	sc1	473753	474189	-	PF06645.8|SPC12[Microsomal signal peptidase 12 kDa subunit (SPC12)]	0.0415863	0.0333788
VGI_without_Ru294	848798082	CNBG_0640	hypothetical protein	sc2	240907	242586	-	PF03659.9|Glyco_hydro_71[Glycosyl hydrolase family 71]	0.0417526	0.0335123
VGI_without_Ru294	848794159	CNBG_0155	short-chain dehydrogenase/reductase SDR	sc1	418864	419665	-	PF13561.1|adh_short_C2[Enoyl-(Acyl carrier protein) reductase];PF00106.20|adh_short[short chain dehydrogenase]	0.0420385	0.0337417
VGI_without_Ru294	848798063	CNBG_3144	replication factor C subunit 1	sc7	611001	614944	-	PF00533.21|BRCT[BRCA1 C Terminus (BRCT) domain];PF08519.7|RFC1[Replication factor RFC1 C terminal domain]	0.0421342	0.0338185
VGI_without_Ru294	848792780	CNBG_5945	hypothetical protein	sc20	35705	36398	-	.	0.0424849	0.0341
VGI_without_Ru294	848797816	CNBG_4228	hypothetical protein	sc9	668496	670096	-	.	0.0429969	0.034511
VGI_without_Ru294	848797729	CNBG_0039	hypothetical protein	sc1	115595	116754	-	.	0.0430125	0.0345235
VGI_without_Ru294	848795098	CNBG_5209	hypothetical protein	sc15	104615	105761	+	.	0.0434599	0.0348826
VGI_without_Ru294	848798654	CNBG_9569	hypothetical protein	sc14	615420	617342	+	.	0.0438837	0.0352227
VGI_without_Ru294	848798451	CNBG_0135	integral membrane protein	sc1	362935	364128	-	PF04193.9|PQ-loop[PQ loop repeat]	0.0438837	0.0352227
VGI_without_Ru294	848794975	CNBG_4832	leucine-tRNA ligase	sc13	280220	284023	-	TIGR00395[leuS_arch: leucine--tRNA ligase];PF09334.6|tRNA-synt_1g[tRNA synthetases class I (M)];PF01406.14|tRNA-synt_1e[tRNA synthetases class I (C) catalytic domain];PF00133.17|tRNA-synt_1[tRNA synthetases class I (I, L, M and V)];PF08264.8|Anticodon_1[Anticodon-binding domain of tRNA]	0.0441493	0.035436
VGI_without_Ru294	848795402	CNBG_5994	DNA-directed RNA polymerase III subunit RPC8	sc20	159337	160246	-	PF03876.12|SHS2_Rpb7-N[SHS2 domain found in N terminus of Rpb7p/Rpc25p/MJ0397];PF08292.7|RNA_pol_Rbc25[RNA polymerase III subunit Rpc25]	0.0442033	0.0354793
VGI_without_Ru294	848795370	CNBG_1402	nucleolar protein 53	sc3	944067	945220	-	PF07767.6|Nop53[Nop53 (60S ribosomal biogenesis)]	0.0443135	0.0355677
VGI_without_Ru294	848792908	CNBG_2572	rab GTPase activator	sc6	238053	241612	-	PF00566.13|RabGAP-TBC[Rab-GTPase-TBC domain]	0.0443135	0.0355677
VGI_without_Ru294	848792926	CNBG_0997	short-chain dehydrogenase	sc2	1218539	1219366	-	.	0.0443135	0.0355677
VGI_without_Ru294	848798406	CNBG_2026	hypothetical protein	sc4	1300837	1302159	+	PF01261.19|AP_endonuc_2[Xylose isomerase-like TIM barrel]	0.0445262	0.0357385
VGI_without_Ru294	848793914	CNBG_0062	DNA replication regulator DPB11	sc1	176818	179921	-	PF12738.2|PTCB-BRCT[twin BRCT domain];PF00533.21|BRCT[BRCA1 C Terminus (BRCT) domain]	0.0449057	0.0360431
VGI_without_Ru294	848797009	CNBG_0288	V-type proton ATPase proteolipid subunit 2	sc1	791813	792895	+	PF00137.16|ATP-synt_C[ATP synthase subunit C];TIGR01100[V_ATP_synt_C: V-type ATPase, C subunit]	0.0449599	0.0360865
VGI_without_Ru294	848798194	CNBG_1046	hypothetical protein	sc2	1359462	1360790	-	.	0.0449659	0.0360914
VGI_without_Ru294	848795902	CNBG_5827	SEL1 protein	sc19	204778	207765	+	PF08238.7|Sel1[Sel1 repeat]	0.0453505	0.0364001
VGI_without_Ru294	848795740	CNBG_2012	hypothetical protein	sc4	1254529	1256460	+	PF01490.13|Aa_trans[Transmembrane amino acid transporter protein]	0.0453786	0.0364226
VGI_without_Ru294	848797089	CNBG_2903	methylthioribose-1-phosphate isomerase	sc6	1136570	1138079	-	TIGR00524[eIF-2B_rel: eIF-2B alpha/beta/delta-related uncharacterized proteins];PF01008.12|IF-2B[Initiation factor 2 subunit family];TIGR00512[salvage_mtnA: S-methyl-5-thioribose-1-phosphate isomerase]	0.0455189	0.0365353
VGI_without_Ru294	848798455	CNBG_4257	ABC transporter	sc11	30065	33949	-	PF00005.22|ABC_tran[ABC transporter];PF00664.18|ABC_membrane[ABC transporter transmembrane region]	0.0457051	0.0366847
VGI_without_Ru294	848793982	CNBG_1101	mitochondrial protein	sc3	60396	61565	+	PF01557.13|FAA_hydrolase[Fumarylacetoacetate (FAA) hydrolase family]	0.0457051	0.0366847
VGI_without_Ru294	848797308	CNBG_0418	U1 small nuclear ribonucleoprotein 70kDa	sc1	1171036	1172555	+	PF12220.3|U1snRNP70_N[U1 small nuclear ribonucleoprotein of 70kDa MW N terminal];PF14259.1|RRM_6[RNA recognition motif (a.k.a. RRM, RBD, or RNP domain)];PF00076.17|RRM_1[RNA recognition motif. (a.k.a. RRM, RBD, or RNP domain)];PF13893.1|RRM_5[RNA recognition motif. (a.k.a. RRM, RBD, or RNP domain)]	0.0457613	0.0367298
VGI_without_Ru294	848798606	CNBG_9558	hypothetical protein	sc14	339952	341023	+	PF00888.17|Cullin[Cullin family]	0.04583	0.036785
VGI_without_Ru294	848797395	CNBG_2197	hypothetical protein	sc5	461275	462572	+	.	0.046191	0.0370746
VGI_without_Ru294	848796646	CNBG_4024	patatin-like phospholipase domain-containing protein	sc9	134283	137486	-	PF11815.3|DUF3336[Domain of unknown function (DUF3336)];PF01734.17|Patatin[Patatin-like phospholipase]	0.0462482	0.0371206
VGI_without_Ru294	848792725	CNBG_3986	monosaccharide transporter	sc9	48659	50864	+	PF07690.11|MFS_1[Major Facilitator Superfamily];TIGR00879[SP: MFS transporter, sugar porter (SP) family];PF00083.19|Sugar_tr[Sugar (and other) transporter]	0.0464168	0.0372559
VGI_without_Ru294	848794453	CNBG_4763	aspartate aminotransferase	sc13	66997	69123	+	PF00155.16|Aminotran_1_2[Aminotransferase class I and II]	0.0464705	0.037299
VGI_without_Ru294	848797317	CNBG_0604	translocation protein SEC72	sc2	145640	146326	-	.	0.0464851	0.0373107
VGI_without_Ru294	848794060	CNBG_5974	hypothetical protein	sc20	108407	109450	-	PF07524.8|Bromo_TP[Bromodomain associated]	0.0472376	0.0379147
VGI_without_Ru294	848792978	CNBG_6076	hypothetical protein	sc21	151776	153672	+	PF07690.11|MFS_1[Major Facilitator Superfamily]	0.0473397	0.0379967
VGI_without_Ru294	848795063	CNBG_5041	hypothetical protein	sc14	262969	264171	+	PF10419.4|TFIIIC_sub6[TFIIIC subunit]	0.0477073	0.0382917
VGI_without_Ru294	848795259	CNBG_3544	inositol hexaphosphate kinase 1	sc8	582544	585604	+	PF03770.11|IPK[Inositol polyphosphate kinase]	0.0478368	0.0383957
VGI_without_Ru294	848795407	CNBG_1728	hypothetical protein	sc4	436423	438051	+	.	0.0480176	0.0385408
VGI_without_Ru294	848793752	CNBG_6078	transcription factor	sc21	158751	161422	+	PF11951.3|Fungal_trans_2[Fungal specific transcription factor domain]	0.0482864	0.0387565
VGI_without_Ru294	848796876	CNBG_0132	peroxin-5	sc1	356336	359183	+	PF13371.1|TPR_9[Tetratricopeptide repeat];PF13181.1|TPR_8[Tetratricopeptide repeat];PF13414.1|TPR_11[TPR repeat];PF07719.12|TPR_2[Tetratricopeptide repeat];PF00515.23|TPR_1[Tetratricopeptide repeat];PF13424.1|TPR_12[Tetratricopeptide repeat];PF13432.1|TPR_16[Tetratricopeptide repeat];PF14559.1|TPR_19[Tetratricopeptide repeat];PF13176.1|TPR_7[Tetratricopeptide repeat]	0.0482864	0.0387565
VGI_without_Ru294	848797736	CNBG_0883	protein transporter	sc2	906702	909264	-	PF09325.5|Vps5[Vps5 C terminal like];PF00787.19|PX[PX domain]	0.0482864	0.0387565
VGI_without_Ru294	848795008	CNBG_6085	hypothetical protein	sc21	182345	184468	+	PF11051.3|Mannosyl_trans3[Mannosyltransferase putative]	0.0482864	0.0387565
VGI_without_Ru294	848795686	CNBG_3520	GPI mannosyltransferase 2	sc8	522430	523870	+	PF04188.8|Mannosyl_trans2[Mannosyltransferase (PIG-V))]	0.0487862	0.0391577
VGI_without_Ru294	848793797	CNBG_3363	hypothetical protein	sc8	121016	125985	-	.	0.0488543	0.0392123
VGI_without_Ru294	848799246	CNBG_1369	hypothetical protein	sc3	837086	837865	+	.	0.048878	0.0392314
VGI_without_Ru294	848799178	CNBG_1554	hypothetical protein	sc3	1335605	1336165	+	.	0.048878	0.0392314
VGI_without_Ru294	848795551	CNBG_5411	U4/U6 small nuclear ribonucleoprotein PRP31	sc16	84384	86216	-	PF01798.13|Nop[Putative snoRNA binding domain];PF09785.4|Prp31_C[Prp31 C terminal domain];PF08060.8|NOSIC[NOSIC (NUC001) domain]	0.048878	0.0392314
VGI_without_Ru294	848797236	CNBG_5903	mitochondrial RNA helicase	sc18	199206	201986	-	PF00271.26|Helicase_C[Helicase conserved C-terminal domain];PF12513.3|SUV3_C[Mitochondrial degradasome RNA helicase subunit C terminal]	0.0489039	0.0392522
VGI_without_Ru294	848796004	CNBG_2220	solute carrier family 25 (mitochondrial carnitine/acylcarnitine transporter), member 20/29	sc5	522725	524179	-	PF00153.22|Mito_carr[Mitochondrial carrier protein]	0.0491133	0.0394202
VGI_without_Ru294	848798009	CNBG_0746	3-keto sterol reductase	sc2	520926	522432	-	.	0.0491136	0.0394205
VGI_without_Ru294	848797340	CNBG_4774	hypothetical protein	sc13	109819	111316	+	.	0.0494326	0.0396765
VGI_without_Ru294	848798475	CNBG_9357	hypothetical protein	sc8	86525	87471	-	.	0.0495606	0.0397793
VGI_without_Ru294	848793583	CNBG_0810	hypothetical protein	sc2	697380	699082	-	.	0.0496302	0.0398351
VGI_without_Ru294	848797458	CNBG_4321	transcription activator snf2l1	sc11	194652	199361	+	PF04851.10|ResIII[Type III restriction enzyme, res subunit];PF00271.26|Helicase_C[Helicase conserved C-terminal domain];PF09111.5|SLIDE[SLIDE];PF00176.18|SNF2_N[SNF2 family N-terminal domain];PF09110.6|HAND[HAND];PF13892.1|DBINO[DNA-binding domain]	0.0497166	0.0399045
VGIIa	848793684	CNBG_2799	hypothetical protein	sc6	835644	839522	-	PF08457.5|Sfi1[Sfi1 spindle body protein]	5.73503e-22	5.66549e-22
VGIIa	848794481	CNBG_2885	protein HIR1	sc6	1082152	1085443	-	PF07569.6|Hira[TUP1-like enhancer of split];PF00400.27|WD40[WD domain, G-beta repeat]	2.20529e-15	2.17855e-15
VGIIa	848796126	CNBG_0630	nuclear pore complex protein Nup160	sc2	206994	210846	-	PF11715.3|Nup160[Nucleoporin Nup120/160]	2.20529e-15	2.17855e-15
VGIIa	848795562	CNBG_9458	ATPase	sc11	305769	309682	-	PF00004.24|AAA[ATPase family associated with various cellular activities (AAA)]	3.97764e-13	3.92941e-13
VGIIa	848798273	CNBG_2279	vacuolar protein sorting-associated protein 9	sc5	690763	693517	+	PF02204.13|VPS9[Vacuolar sorting protein 9 (VPS9) domain];PF02845.11|CUE[CUE domain]	2.94254e-12	2.90686e-12
VGIIa	848792782	CNBG_5926	hypothetical protein	sc18	269464	271549	-	.	5.80784e-12	5.73741e-12
VGIIa	848796144	CNBG_5378	cytoskeleton assembly control protein	sc15	564372	568166	+	PF01417.15|ENTH[ENTH domain];PF01608.12|I_LWEQ[I/LWEQ domain];PF07651.11|ANTH[ANTH domain]	1.47121e-10	1.45337e-10
VGIIa	848796942	CNBG_6143	cell wall integrity protein scw1	sc23	8889	11959	+	PF00076.17|RRM_1[RNA recognition motif. (a.k.a. RRM, RBD, or RNP domain)]	7.98024e-10	7.88348e-10
VGIIa	848792853	CNBG_3952	hypothetical protein	sc10	666742	671741	-	.	9.52528e-10	9.40979e-10
VGIIa	848798645	CNBG_0704	hypothetical protein	sc2	414970	416153	-	PF13741.1|MRP-S25[Mitochondrial ribosomal protein S25]	4.28643e-09	4.23445e-09
VGIIa	848794563	CNBG_9148	NAK protein kinase	sc3	1355109	1359189	-	PF00069.20|Pkinase[Protein kinase domain];PF07714.12|Pkinase_Tyr[Protein tyrosine kinase]	2.7924e-08	2.75854e-08
VGIIa	848793246	CNBG_1266	hypothetical protein	sc3	545273	546946	-	.	1.01567e-07	1.00336e-07
VGIIa	848797067	CNBG_0353	hypothetical protein	sc1	984053	988012	+	PF10367.4|Vps39_2[Vacuolar sorting protein 39 domain 2]	2.33682e-07	2.30848e-07
VGIIa	848794796	CNBG_2283	AP-1 complex subunit mu-1	sc5	700726	702494	-	PF00928.16|Adap_comp_sub[Adaptor complexes medium subunit family];PF01217.15|Clat_adaptor_s[Clathrin adaptor complex small chain]	4.64193e-07	4.58564e-07
VGIIa	848797473	CNBG_3551	tRNA (guanine(9)-N1)-methyltransferase	sc8	603792	605151	+	PF01746.16|tRNA_m1G_MT[tRNA (Guanine-1)-methyltransferase]	5.61607e-07	5.54797e-07
VGIIa	848794434	CNBG_5632	serine/threonine-protein phosphatase 2B catalytic subunit A1	sc17	88258	90902	-	PF00149.23|Metallophos[Calcineurin-like phosphoesterase]	7.87875e-07	7.78321e-07
VGIIa	848795890	CNBG_4394	AP endonuclease 1	sc11	402117	403815	+	TIGR00587[nfo: apurinic endonuclease (APN1)];PF01261.19|AP_endonuc_2[Xylose isomerase-like TIM barrel]	1.17503e-06	1.16079e-06
VGIIa	uniq_287	CNBG_5403	hypothetical protein	sc16	61206	61614	-	.	1.51314e-06	1.4948e-06
VGIIa	848794716	CNBG_2951	hypothetical protein	sc7	45826	48002	+	PF04082.13|Fungal_trans[Fungal specific transcription factor domain]	2.01289e-06	1.98849e-06
VGIIa	848794928	CNBG_4187	methionyl-tRNA formyltransferase	sc9	552271	555430	-	PF00378.15|ECH[Enoyl-CoA hydratase/isomerase family];PF00551.14|Formyl_trans_N[Formyl transferase]	2.71822e-06	2.68526e-06
VGIIa	848795526	CNBG_5309	cytoplasmic protein	sc15	364942	368182	+	PF04468.7|PSP1[PSP1 C-terminal conserved region]	3.52666e-06	3.4839e-06
VGIIa	848794972	CNBG_3136	hypothetical protein	sc7	589425	593010	+	PF00515.23|TPR_1[Tetratricopeptide repeat];PF07719.12|TPR_2[Tetratricopeptide repeat]	3.54195e-06	3.499e-06
VGIIa	848792773	CNBG_9578	hypothetical protein	sc15	443406	445232	-	.	5.08994e-06	5.02822e-06
VGIIa	848792803	CNBG_9627	hypothetical protein	sc18	271857	272890	+	.	6.82368e-06	6.74094e-06
VGIIa	848797519	CNBG_5025	hypothetical protein	sc14	215827	219334	+	PF00076.17|RRM_1[RNA recognition motif. (a.k.a. RRM, RBD, or RNP domain)]	6.82368e-06	6.74094e-06
VGIIa	848792912	CNBG_0030	actin cross-linking	sc1	95899	100358	+	PF08954.6|DUF1900[Domain of unknown function (DUF1900)]	1.0093e-05	9.97065e-06
VGIIa	848793523	CNBG_2028	MFS transporter, SP family, solute carrier family 2 (myo-inositol transporter), member 13	sc4	1307883	1309900	+	PF07690.11|MFS_1[Major Facilitator Superfamily];TIGR00879[SP: MFS transporter, sugar porter (SP) family];PF00083.19|Sugar_tr[Sugar (and other) transporter]	1.06473e-05	1.05182e-05
VGIIa	848793486	CNBG_0558	VHS domain-containing protein	sc2	36253	38189	-	PF00790.14|VHS[VHS domain];PF03127.9|GAT[GAT domain]	1.29196e-05	1.27629e-05
VGIIa	848794842	CNBG_1023	Mob1 family protein	sc2	1299044	1301154	-	PF03637.12|Mob1_phocein[Mob1/phocein family]	1.42383e-05	1.40657e-05
VGIIa	848796848	CNBG_1135	hypothetical protein	sc3	151094	152878	-	PF00652.17|Ricin_B_lectin[Ricin-type beta-trefoil lectin domain]	3.26769e-05	3.22807e-05
VGIIa	848797866	CNBG_1886	hypothetical protein	sc4	872741	877002	+	.	4.44401e-05	4.39012e-05
VGIIa	848793285	CNBG_5821	nuclear protein	sc19	189514	193220	+	PF04082.13|Fungal_trans[Fungal specific transcription factor domain];PF00172.13|Zn_clus[Fungal Zn(2)-Cys(6) binuclear cluster domain]	4.7961e-05	4.73794e-05
VGIIa	848796359	CNBG_3775	acetyl/propionyl CoA carboxylase	sc10	175174	177540	+	PF01039.17|Carboxyl_trans[Carboxyl transferase domain]	7.07338e-05	6.98761e-05
VGIIa	848792861	CNBG_0001	hypothetical protein	sc1	2144	5912	-	PF13967.1|RSN1_TM[Late exocytosis, associated with Golgi transport];PF12621.3|DUF3779[Phosphate metabolism protein];PF02714.10|DUF221[Domain of unknown function DUF221];PF14703.1|DUF4463[Domain of unknown function (DUF4463)]	0.000141635	0.000139918
VGIIa	848797037	CNBG_4615	sulfite reductase (NADPH) hemoprotein, beta-component	sc12	359270	363798	+	TIGR02041[CysI: sulfite reductase (NADPH) hemoprotein, beta-component];PF03460.12|NIR_SIR_ferr[Nitrite/Sulfite reductase ferredoxin-like half domain];PF01077.17|NIR_SIR[Nitrite and sulphite reductase 4Fe-4S domain];PF00258.20|Flavodoxin_1[Flavodoxin]	0.000180403	0.000178216
VGIIa	848795636	CNBG_5960	PH and SEC7 domain-containing protein	sc20	75070	79305	+	PF15410.1|PH_9[Pleckstrin homology domain];PF01369.15|Sec7[Sec7 domain]	0.00037769	0.00037311
VGIIa	848797013	CNBG_0809	histone-lysine N-methyltransferase, H3 lysine-4 specific	sc2	692156	696934	-	PF00856.23|SET[SET domain];PF11764.3|N-SET[COMPASS (Complex proteins associated with Set1p) component N]	0.000559529	0.000552745
VGIIa	848797057	CNBG_9158	hypothetical protein	sc4	83913	89296	+	.	0.000565935	0.000559073
VGIIa	848796445	CNBG_2899	tartrate transporter	sc6	1125138	1127085	+	PF07690.11|MFS_1[Major Facilitator Superfamily]	0.000565935	0.000559073
VGIIa	848793484	CNBG_0986	mitochondrial matrix protein import protein	sc2	1190818	1192127	+	PF09139.6|Mmp37[Mitochondrial matrix Mmp37]	0.000613029	0.000605596
VGIIa	848795076	CNBG_9614	iron regulator 1	sc17	260781	264921	-	PF00320.22|GATA[GATA zinc finger]	0.000703592	0.000695061
VGIIa	848797158	CNBG_0496	T-complex protein 1 subunit epsilon	sc1	1376006	1378684	+	TIGR02343[chap_CCT_epsi: T-complex protein 1, epsilon subunit];PF00118.19|Cpn60_TCP1[TCP-1/cpn60 chaperonin family]	0.000835443	0.000825313
VGIIa	848793712	CNBG_5546	hypothetical protein	sc16	405181	407230	-	.	0.00124634	0.00123123
VGIIa	848795470	CNBG_5655	hypothetical protein	sc17	149606	150996	+	PF00226.26|DnaJ[DnaJ domain]	0.00138234	0.00136557
VGIIa	848794849	CNBG_1877	cytoplasmic protein	sc4	845963	847851	+	PF01926.18|MMR_HSR1[50S ribosome-binding GTPase];PF02824.16|TGS[TGS domain];TIGR00231[small_GTP: small GTP-binding protein domain];PF02421.13|FeoB_N[Ferrous iron transport protein B]	0.00246358	0.00243371
VGIIa	848798559	CNBG_3023	polyubiquitin	sc7	260481	261813	-	PF11976.3|Rad60-SLD[Ubiquitin-2 like Rad60 SUMO-like];PF00240.18|ubiquitin[Ubiquitin family];PF14560.1|Ubiquitin_2[Ubiquitin-like domain];PF13019.1|Telomere_Sde2[Telomere stability and silencing]	0.00255894	0.00252791
VGIIa	848798210	CNBG_5749	hypothetical protein	sc19	485	1999	-	PF00400.27|WD40[WD domain, G-beta repeat]	0.00255894	0.00252791
VGIIa	848795484	CNBG_6079	hypothetical protein	sc21	161737	163317	-	PF00400.27|WD40[WD domain, G-beta repeat]	0.00255894	0.00252791
VGIIa	848799227	CNBG_4366	hypothetical protein	sc11	317753	319825	+	PF04577.9|DUF563[Protein of unknown function (DUF563)]	0.00255894	0.00252791
VGIIa	848794919	CNBG_3014	endopeptidase	sc7	235817	238401	+	PF00026.18|Asp[Eukaryotic aspartyl protease]	0.00255894	0.00252791
VGIIa	848793357	CNBG_4063	hypothetical protein	sc9	230892	233454	+	.	0.00276347	0.00272996
VGIIa	848794219	CNBG_1570	hypothetical protein	sc3	1383549	1384625	+	.	0.00288679	0.00285179
VGIIa	848797674	CNBG_3304	hypothetical protein	sc7	1086927	1089120	+	PF10022.4|DUF2264[Uncharacterized protein conserved in bacteria (DUF2264)]	0.00323663	0.00319738
VGIIa	848796560	CNBG_1592	STE/STE20/PAKA protein kinase	sc4	43226	46342	-	PF00069.20|Pkinase[Protein kinase domain];PF07714.12|Pkinase_Tyr[Protein tyrosine kinase];PF00786.23|PBD[P21-Rho-binding domain]	0.00323663	0.00319738
VGIIa	848794571	CNBG_5459	potassium channel protein	sc16	206989	209804	-	PF07885.11|Ion_trans_2[Ion channel]	0.00358485	0.00354138
VGIIa	848793747	CNBG_1093	hypothetical protein	sc3	39413	42985	+	PF12396.3|DUF3659[Protein of unknown function (DUF3659)]	0.00374157	0.0036962
VGIIa	848793782	CNBG_4425	hypothetical protein	sc11	488845	490156	-	PF01501.15|Glyco_transf_8[Glycosyl transferase family 8]	0.00393006	0.00388241
VGIIa	848795978	CNBG_3371	hypothetical protein	sc8	155758	156865	+	.	0.00430408	0.00425189
VGIIa	848796998	CNBG_4777	eukaryotic translation initiation factor 3 subunit E	sc13	121711	123326	+	PF01399.22|PCI[PCI domain];PF09440.5|eIF3_N[eIF3 subunit 6 N terminal domain]	0.00449146	0.00443699
VGIIa	848797062	CNBG_2880	hypothetical protein	sc6	1063495	1065783	-	PF07000.6|DUF1308[Protein of unknown function (DUF1308)]	0.00458694	0.00453132
VGIIa	848795191	CNBG_1660	pre-mRNA-splicing factor 18	sc4	254535	255732	-	PF02840.10|Prp18[Prp18 domain];PF08799.6|PRP4[pre-mRNA processing factor 4 (PRP4) like]	0.00480285	0.00474461
VGIIa	848793867	CNBG_6195	tRNA (guanine-N(7)-)-methyltransferase	sc24	57961	59378	+	TIGR00091[TIGR00091: tRNA (guanine-N(7)-)-methyltransferase];PF02390.12|Methyltransf_4[Putative methyltransferase]	0.00536222	0.0052972
VGIIa	848798575	CNBG_9350	hypothetical protein	sc7	1056760	1057258	-	.	0.00536222	0.0052972
VGIIa	848796196	CNBG_0194	endoplasmic reticulum protein	sc1	543140	544746	-	PF03547.13|Mem_trans[Membrane transport protein]	0.00671563	0.0066342
VGIIa	848795831	CNBG_9394	hypothetical protein	sc8	993788	996136	-	.	0.00671563	0.0066342
VGIIa	848797103	CNBG_2622	thiamine pyrophosphokinase	sc6	363333	364249	-	PF04263.11|TPK_catalytic[Thiamin pyrophosphokinase, catalytic domain];TIGR01378[thi_PPkinase: thiamine pyrophosphokinase];PF04265.9|TPK_B1_binding[Thiamin pyrophosphokinase, vitamin B1 binding domain]	0.00671563	0.0066342
VGIIa	848796140	CNBG_1876	hypothetical protein	sc4	843543	845663	-	.	0.00718241	0.00709532
VGIIa	848797471	CNBG_4053	hypothetical protein	sc9	212223	213634	+	PF13536.1|EmrE[Multidrug resistance efflux transporter];PF00892.15|EamA[EamA-like transporter family]	0.00776795	0.00767376
VGIIa	848799462	CNBG_2938	membrane transporter	sc7	11227	13780	-	PF07690.11|MFS_1[Major Facilitator Superfamily]	0.00863334	0.00852866
VGIIa	848799990	CNBG_9474	hypothetical protein	sc11	696668	697315	-	PF07690.11|MFS_1[Major Facilitator Superfamily]	0.00953132	0.00941574
VGIIa	848792801	CNBG_1082	endoribonuclease L-PSP	sc3	207	736	-	PF01042.16|Ribonuc_L-PSP[Endoribonuclease L-PSP]	0.00953132	0.00941574
VGIIa	848798292	CNBG_2884	ariadne-1	sc6	1079349	1081221	-	PF13923.1|zf-C3HC4_2[Zinc finger, C3HC4 type (RING finger)];PF00097.20|zf-C3HC4[Zinc finger, C3HC4 type (RING finger)];PF01485.16|IBR[IBR domain]	0.0113296	0.0111922
VGIIa	848793600	CNBG_5970	mitochondrial import inner membrane translocase subunit	sc20	99282	100180	+	PF02466.14|Tim17[Tim17/Tim22/Tim23/Pmp24 family]	0.0136469	0.0134814
VGIIa	848794271	CNBG_2174	hypothetical protein	sc5	404102	405711	+	PF07690.11|MFS_1[Major Facilitator Superfamily];PF13347.1|MFS_2[MFS/sugar transport protein]	0.0207145	0.0204633
VGIIa	848792822	CNBG_2151	hypothetical protein	sc5	346847	347820	+	.	0.0211742	0.0209174
VGIIa	848794638	CNBG_0229	hypothetical protein	sc1	637441	639382	+	PF06911.7|Senescence[Senescence-associated protein]	0.0223772	0.0221059
VGIIa	848798857	CNBG_5168	hypothetical protein	sc14	631845	633104	+	PF00070.22|Pyr_redox[Pyridine nucleotide-disulphide oxidoreductase];PF07992.9|Pyr_redox_2[Pyridine nucleotide-disulphide oxidoreductase]	0.0231838	0.0229027
VGIIa	848793625	CNBG_5779	telomere maintenance protein	sc19	73842	77868	-	PF14259.1|RRM_6[RNA recognition motif (a.k.a. RRM, RBD, or RNP domain)];PF00076.17|RRM_1[RNA recognition motif. (a.k.a. RRM, RBD, or RNP domain)]	0.0231838	0.0229027
VGIIa	848798789	CNBG_5845	NAD binding dehydrogenase	sc19	269222	270986	-	PF01408.17|GFO_IDH_MocA[Oxidoreductase family, NAD-binding Rossmann fold];PF08635.5|ox_reductase_C[Putative oxidoreductase C terminal]	0.0233948	0.0231111
VGIIa	848794356	CNBG_9300	phosphoribosylformylglycinamidine synthase	sc6	990203	994270	-	PF13507.1|GATase_5[CobB/CobQ-like glutamine amidotransferase domain];PF02769.17|AIRS_C[AIR synthase related protein, C-terminal domain];TIGR01735[FGAM_synt: phosphoribosylformylglycinamidine synthase];PF00586.19|AIRS[AIR synthase related protein, N-terminal domain]	0.0238339	0.0235449
VGIIa	848796764	CNBG_2725	hypothetical protein	sc6	657965	662298	+	PF00013.24|KH_1[KH domain];PF13014.1|KH_3[KH domain]	0.0281782	0.0278365
VGIIa	848795335	CNBG_4991	nucleolar protein 4	sc14	124062	127365	-	PF14259.1|RRM_6[RNA recognition motif (a.k.a. RRM, RBD, or RNP domain)];PF00076.17|RRM_1[RNA recognition motif. (a.k.a. RRM, RBD, or RNP domain)]	0.0281782	0.0278365
VGIIa	848793256	CNBG_6000	mitochondrial ornithine carrier protein	sc20	177337	178493	-	PF00153.22|Mito_carr[Mitochondrial carrier protein]	0.0289116	0.028561
VGIIa	848797440	CNBG_4352	hypothetical protein	sc11	280966	283944	+	PF14474.1|RTC4[RTC4-like domain]	0.0321706	0.0317806
VGIIa	848792744	CNBG_3543	hydroxymethylglutaryl-CoA synthase	sc8	580040	582047	+	PF08540.5|HMG_CoA_synt_C[Hydroxymethylglutaryl-coenzyme A synthase C terminal];PF01154.12|HMG_CoA_synt_N[Hydroxymethylglutaryl-coenzyme A synthase N terminal];TIGR01833[HMG-CoA-S_euk: hydroxymethylglutaryl-CoA synthase]	0.0343981	0.033981
VGIIa	848794909	CNBG_1325	glycosyl hydrolase	sc3	722897	724374	+	PF03443.9|Glyco_hydro_61[Glycosyl hydrolase family 61]	0.0350876	0.0346622
VGIIa	848796684	CNBG_9403	hypothetical protein	sc9	299219	301122	-	PF11754.3|Velvet[Velvet factor]	0.0364369	0.0359951
VGIIa	848794608	CNBG_2252	ligand-regulated transcription factor	sc5	613646	616939	+	PF00649.13|Copper-fist[Copper fist DNA binding domain]	0.0395191	0.0390399
VGIIa	848797431	CNBG_3377	hypothetical protein	sc8	168058	168792	-	.	0.0395191	0.0390399
VGIIa	848796466	CNBG_1695	ubiquitin-conjugating enzyme E2 O	sc4	343295	347109	-	PF00179.21|UQ_con[Ubiquitin-conjugating enzyme]	0.0395191	0.0390399
VGIIa	848795891	CNBG_4246	ATP-dependent rRNA helicase SPB4	sc11	979	3436	-	PF00271.26|Helicase_C[Helicase conserved C-terminal domain];PF13959.1|DUF4217[Domain of unknown function (DUF4217)];PF00270.24|DEAD[DEAD/DEAH box helicase]	0.0395191	0.0390399
VGIIa	848798167	CNBG_5448	chromosome transmission fidelity protein 1	sc16	178397	181789	+	TIGR00604[rad3: DNA repair helicase (rad3)];PF13307.1|Helicase_C_2[Helicase C-terminal domain];PF06733.10|DEAD_2[DEAD_2]	0.0395191	0.0390399
VGIIa	848796216	CNBG_1376	cohesin loading factor subunit SCC2	sc3	867099	874129	-	PF12830.2|Nipped-B_C[Sister chromatid cohesion C-terminus];PF12765.2|Cohesin_HEAT[HEAT repeat associated with sister chromatid cohesion]	0.0404321	0.0399418
VGIIa	848792822	CNBG_6215	hypothetical protein	sc27	1256	1750	+	.	0.0409979	0.0405008
VGIIa	848795121	CNBG_9574	cyclin	sc15	197091	198791	+	PF00134.18|Cyclin_N[Cyclin, N-terminal domain];PF02984.14|Cyclin_C[Cyclin, C-terminal domain]	0.0409979	0.0405008
VGIIa	848796088	CNBG_0692	hypothetical protein	sc2	377439	378387	+	.	0.0409979	0.0405008
VGIIa	848798195	CNBG_0968	hypothetical protein	sc2	1148451	1149449	+	.	0.0429711	0.0424501
VGIIa	848796191	CNBG_1747	5'-3' exoribonuclease 2	sc4	479256	483217	+	PF00098.18|zf-CCHC[Zinc knuckle];PF03159.13|XRN_N[XRN 5'-3' exonuclease N-terminus]	0.0462363	0.0456757
VGIIb	848793684	CNBG_2799	hypothetical protein	sc6	835644	839522	-	PF08457.5|Sfi1[Sfi1 spindle body protein]	9.47061e-22	9.32722e-22
VGIIb	848794680	CNBG_0823	hypothetical protein	sc2	735979	740305	-	PF00560.28|LRR_1[Leucine Rich Repeat];PF13516.1|LRR_6[Leucine Rich repeat];PF13504.1|LRR_7[Leucine rich repeat];PF00621.15|RhoGEF[RhoGEF domain];PF13855.1|LRR_8[Leucine rich repeat]	2.24375e-16	2.20978e-16
VGIIb	848798011	CNBG_0559	NADH dehydrogenase (ubiquinone) 1 alpha subcomplex 9	sc2	38600	40036	+	PF13460.1|NAD_binding_10[NADH(P)-binding];PF04321.12|RmlD_sub_bind[RmlD substrate binding domain];PF05368.8|NmrA[NmrA-like family];PF01073.14|3Beta_HSD[3-beta hydroxysteroid dehydrogenase/isomerase family];PF01370.16|Epimerase[NAD dependent epimerase/dehydratase family]	5.84755e-12	5.75902e-12
VGIIb	848794366	CNBG_9391	hypothetical protein	sc8	980086	982525	+	.	9.16258e-12	9.02385e-12
VGIIb	848798796	CNBG_4491	hypothetical protein	sc11	691588	693496	-	PF07690.11|MFS_1[Major Facilitator Superfamily];TIGR00879[SP: MFS transporter, sugar porter (SP) family];PF00083.19|Sugar_tr[Sugar (and other) transporter]	2.1029e-10	2.07106e-10
VGIIb	848796560	CNBG_1592	STE/STE20/PAKA protein kinase	sc4	43226	46342	-	PF00069.20|Pkinase[Protein kinase domain];PF07714.12|Pkinase_Tyr[Protein tyrosine kinase];PF00786.23|PBD[P21-Rho-binding domain]	2.85906e-10	2.81577e-10
VGIIb	848795897	CNBG_1652	protein CFT1	sc4	222057	227320	+	PF10433.4|MMS1_N[Mono-functional DNA-alkylating methyl methanesulfonate N-term];PF03178.10|CPSF_A[CPSF A subunit region]	2.42104e-07	2.38439e-07
VGIIb	848796550	CNBG_3302	hypothetical protein	sc7	1080322	1081992	-	.	3.08432e-07	3.03762e-07
VGIIb	848797765	CNBG_4035	hypothetical protein	sc9	164403	166622	-	.	6.8977e-07	6.79327e-07
VGIIb	848798860	CNBG_3717	alpha-ketoglutarate-dependent 2,4-dichlorophenoxyacetate dioxygenase	sc8	1061591	1062830	-	PF02668.11|TauD[Taurine catabolism dioxygenase TauD, TfdA family]	6.8977e-07	6.79327e-07
VGIIb	848797502	CNBG_0581	hypothetical protein	sc2	88534	90514	-	.	1.13817e-06	1.12093e-06
VGIIb	848798445	CNBG_1085	hypothetical protein	sc3	15214	16589	-	PF04479.8|RTA1[RTA1 like protein]	1.13817e-06	1.12093e-06
VGIIb	848797473	CNBG_3551	tRNA (guanine(9)-N1)-methyltransferase	sc8	603792	605151	+	PF01746.16|tRNA_m1G_MT[tRNA (Guanine-1)-methyltransferase]	1.13817e-06	1.12093e-06
VGIIb	848793978	CNBG_0842	coatomer subunit gamma	sc2	787877	791074	-	PF01602.15|Adaptin_N[Adaptin N terminal region];PF08752.5|COP-gamma_platf[Coatomer gamma subunit appendage platform subdomain]	1.80903e-06	1.78164e-06
VGIIb	848793285	CNBG_5821	nuclear protein	sc19	189514	193220	+	PF04082.13|Fungal_trans[Fungal specific transcription factor domain];PF00172.13|Zn_clus[Fungal Zn(2)-Cys(6) binuclear cluster domain]	7.78114e-06	7.66332e-06
VGIIb	848793557	CNBG_4181	hypothetical protein	sc9	540609	542040	+	.	1.06397e-05	1.04786e-05
VGIIb	848792782	CNBG_5926	hypothetical protein	sc18	269464	271549	-	.	1.15214e-05	1.13469e-05
VGIIb	848796126	CNBG_0630	nuclear pore complex protein Nup160	sc2	206994	210846	-	PF11715.3|Nup160[Nucleoporin Nup120/160]	1.15214e-05	1.13469e-05
VGIIb	848797630	CNBG_3989	hypothetical protein	sc9	55037	56433	+	.	1.53402e-05	1.51079e-05
VGIIb	848796561	CNBG_1628	hypothetical protein	sc4	161594	163357	+	.	1.82279e-05	1.79519e-05
VGIIb	848797091	CNBG_9377	translocation protein SEC63	sc8	688604	691011	-	PF00226.26|DnaJ[DnaJ domain];PF02889.11|Sec63[Sec63 Brl domain]	2.7757e-05	2.73367e-05
VGIIb	848792819	CNBG_1084	glycoside hydrolase family 3 domain-containing protein	sc3	8144	11087	+	PF01915.17|Glyco_hydro_3_C[Glycosyl hydrolase family 3 C-terminal domain];PF00933.16|Glyco_hydro_3[Glycosyl hydrolase family 3 N terminal domain];PF14310.1|Fn3-like[Fibronectin type III-like domain]	3.12536e-05	3.07804e-05
VGIIb	848795585	CNBG_4194	cytoplasmic protein	sc9	574882	576150	+	PF11312.3|DUF3115[Protein of unknown function (DUF3115)]	3.13619e-05	3.0887e-05
VGIIb	848793493	CNBG_5686	hypothetical protein	sc17	239362	241093	+	.	3.13619e-05	3.0887e-05
VGIIb	848798620	CNBG_1580	glycosyl hydrolase family 88	sc4	3421	5299	+	PF07470.8|Glyco_hydro_88[Glycosyl Hydrolase Family 88]	3.20205e-05	3.15357e-05
VGIIb	848794683	CNBG_0826	hypothetical protein	sc2	747979	750348	+	PF01713.16|Smr[Smr domain]	5.16244e-05	5.08427e-05
VGIIb	848793187	CNBG_0172	hypothetical protein	sc1	486881	488783	-	PF01408.17|GFO_IDH_MocA[Oxidoreductase family, NAD-binding Rossmann fold];PF08635.5|ox_reductase_C[Putative oxidoreductase C terminal]	8.79658e-05	8.66339e-05
VGIIb	848798554	CNBG_9373	hypothetical protein	sc8	599915	600897	-	PF00787.19|PX[PX domain]	9.25955e-05	9.11935e-05
VGIIb	848793280	CNBG_3928	hypothetical protein	sc10	597598	601618	-	.	0.000106891	0.000105272
VGIIb	848796021	CNBG_3552	hypothetical protein	sc8	605698	607365	+	PF04182.7|B-block_TFIIIC[B-block binding subunit of TFIIIC]	0.000132513	0.000130507
VGIIb	848797750	CNBG_3638	protein STU1	sc8	837135	841449	+	PF12348.3|CLASP_N[CLASP N terminal]	0.000143063	0.000140897
VGIIb	848796434	CNBG_0829	myosin I binding protein	sc2	757348	761388	+	.	0.000196944	0.000193962
VGIIb	848795499	CNBG_4017	hypothetical protein	sc9	121121	123450	-	PF00172.13|Zn_clus[Fungal Zn(2)-Cys(6) binuclear cluster domain];PF11951.3|Fungal_trans_2[Fungal specific transcription factor domain]	0.000253552	0.000249713
VGIIb	848797705	CNBG_1142	ATP-binding cassette transporter	sc3	173287	179991	+	PF00005.22|ABC_tran[ABC transporter];PF00664.18|ABC_membrane[ABC transporter transmembrane region]	0.000440778	0.000434105
VGIIb	848797111	CNBG_3576	quinone oxidoreductase	sc8	673629	674471	+	PF00107.21|ADH_zinc_N[Zinc-binding dehydrogenase];PF08240.7|ADH_N[Alcohol dehydrogenase GroES-like domain];PF13602.1|ADH_zinc_N_2[Zinc-binding dehydrogenase]	0.000470769	0.000463641
VGIIb	848792919	CNBG_3542	dynamin GTPase	sc8	575733	578762	+	PF01031.15|Dynamin_M[Dynamin central region];PF00350.18|Dynamin_N[Dynamin family]	0.000734556	0.000723434
VGIIb	848795636	CNBG_5960	PH and SEC7 domain-containing protein	sc20	75070	79305	+	PF15410.1|PH_9[Pleckstrin homology domain];PF01369.15|Sec7[Sec7 domain]	0.000742707	0.000731462
VGIIb	848795961	CNBG_5969	ATP-dependent RNA helicase DOB1	sc20	95529	99069	-	PF08148.7|DSHCT[DSHCT (NUC185) domain];PF00271.26|Helicase_C[Helicase conserved C-terminal domain];PF13234.1|rRNA_proc-arch[rRNA-processing arch domain];PF00270.24|DEAD[DEAD/DEAH box helicase]	0.000743953	0.000732688
VGIIb	848792803	CNBG_9627	hypothetical protein	sc18	271857	272890	+	.	0.000831002	0.000818419
VGIIb	848793712	CNBG_5546	hypothetical protein	sc16	405181	407230	-	.	0.00132223	0.00130221
VGIIb	848795650	CNBG_3918	V-type H+-transporting ATPase subunit C	sc10	571611	573481	+	PF03223.10|V-ATPase_C[V-ATPase subunit C]	0.00186099	0.00183282
VGIIb	848794938	CNBG_3642	multiple RNA-binding domain-containing protein 1	sc8	849735	852091	+	PF14259.1|RRM_6[RNA recognition motif (a.k.a. RRM, RBD, or RNP domain)];PF00076.17|RRM_1[RNA recognition motif. (a.k.a. RRM, RBD, or RNP domain)];PF13893.1|RRM_5[RNA recognition motif. (a.k.a. RRM, RBD, or RNP domain)]	0.00203387	0.00200308
VGIIb	848793851	CNBG_3065	TBC1 domain family member 5	sc7	371367	374591	+	PF00566.13|RabGAP-TBC[Rab-GTPase-TBC domain]	0.00212094	0.00208883
VGIIb	848794065	CNBG_5967	3-deoxy-7-phosphoheptulonate synthase	sc20	92015	93469	-	TIGR00034[aroFGH: 3-deoxy-7-phosphoheptulonate synthase];PF00793.15|DAHP_synth_1[DAHP synthetase I family]	0.00221533	0.00218178
VGIIb	848792848	CNBG_6171	NADH-ubiquinone oxidoreductase 49 kDa subunit, mitochondrial	sc23	92954	94809	+	TIGR01962[NuoD: NADH dehydrogenase (quinone), D subunit];PF00346.14|Complex1_49kDa[Respiratory-chain NADH dehydrogenase, 49 Kd subunit]	0.00249557	0.00245778
VGIIb	848797955	CNBG_0544	mitochondrial protein	sc2	7612	7974	+	PF13232.1|Complex1_LYR_1[Complex1_LYR-like]	0.00292242	0.00287817
VGIIb	848794919	CNBG_3014	endopeptidase	sc7	235817	238401	+	PF00026.18|Asp[Eukaryotic aspartyl protease]	0.00301646	0.00297079
VGIIb	848797590	CNBG_2638	hypothetical protein	sc6	424226	425855	+	.	0.00301646	0.00297079
VGIIb	848799990	CNBG_9474	hypothetical protein	sc11	696668	697315	-	PF07690.11|MFS_1[Major Facilitator Superfamily]	0.00352866	0.00347523
VGIIb	848794571	CNBG_5459	potassium channel protein	sc16	206989	209804	-	PF07885.11|Ion_trans_2[Ion channel]	0.00394315	0.00388345
VGIIb	848797484	CNBG_3880	cytoplasmic protein	sc10	470677	472764	+	.	0.0041066	0.00404443
VGIIb	848792823	CNBG_3011	hypothetical protein	sc7	228291	230625	-	.	0.00474396	0.00467214
VGIIb	848797016	CNBG_0562	hypothetical protein	sc2	43777	44857	-	.	0.00564879	0.00556327
VGIIb	848793840	CNBG_1953	DNA-directed RNA polymerase I subunit RPA2	sc4	1056050	1060248	+	PF04563.10|RNA_pol_Rpb2_1[RNA polymerase beta subunit];PF04565.11|RNA_pol_Rpb2_3[RNA polymerase Rpb2, domain 3];PF06883.7|RNA_pol_Rpa2_4[RNA polymerase I, Rpa2 specific domain];PF00562.23|RNA_pol_Rpb2_6[RNA polymerase Rpb2, domain 6];PF04561.9|RNA_pol_Rpb2_2[RNA polymerase Rpb2, domain 2];PF04560.15|RNA_pol_Rpb2_7[RNA polymerase Rpb2, domain 7]	0.00629476	0.00619945
VGIIb	848795528	CNBG_5224	hypothetical protein	sc15	146230	147406	+	PF05176.9|ATP-synt_10[ATP10 protein]	0.00739179	0.00727987
VGIIb	848795334	CNBG_4990	hypothetical protein	sc14	119998	123590	+	.	0.00800479	0.00788359
VGIIb	848798829	CNBG_9302	hypothetical protein	sc6	1116234	1116541	+	.	0.00831682	0.0081909
VGIIb	848793483	CNBG_2167	ribosomal protein S21	sc5	388737	389386	+	PF01165.15|Ribosomal_S21[Ribosomal protein S21]	0.00909643	0.0089587
VGIIb	848793372	CNBG_4598	quinone oxidoreductase	sc12	298497	300053	-	TIGR02824[quinone_pig3: putative NAD(P)H quinone oxidoreductase, PIG3 family];PF00107.21|ADH_zinc_N[Zinc-binding dehydrogenase];PF08240.7|ADH_N[Alcohol dehydrogenase GroES-like domain];PF13602.1|ADH_zinc_N_2[Zinc-binding dehydrogenase]	0.00997935	0.00982826
VGIIb	848793486	CNBG_0558	VHS domain-containing protein	sc2	36253	38189	-	PF00790.14|VHS[VHS domain];PF03127.9|GAT[GAT domain]	0.0101346	0.00998115
VGIIb	848796796	CNBG_0115	microtubule motor protein	sc1	314946	317630	-	PF00225.18|Kinesin[Kinesin motor domain]	0.0101775	0.0100234
VGIIb	uniq_287	CNBG_5403	hypothetical protein	sc16	61206	61614	-	.	0.010305	0.010149
VGIIb	848792843	CNBG_9229	hypothetical protein	sc5	931441	935358	+	PF00621.15|RhoGEF[RhoGEF domain];PF14604.1|SH3_9[Variant SH3 domain];PF00018.23|SH3_1[SH3 domain];PF07653.12|SH3_2[Variant SH3 domain];PF02205.15|WH2[WH2 motif]	0.0107348	0.0105723
VGIIb	848797388	CNBG_5370	protein farnesyltransferase/geranylgeranyltransferase type-1 subunit alpha	sc15	542595	543889	-	PF01239.17|PPTA[Protein prenyltransferase alpha subunit repeat]	0.0118369	0.0116577
VGIIb	848794563	CNBG_9148	NAK protein kinase	sc3	1355109	1359189	-	PF00069.20|Pkinase[Protein kinase domain];PF07714.12|Pkinase_Tyr[Protein tyrosine kinase]	0.0118369	0.0116577
VGIIb	848795335	CNBG_4991	nucleolar protein 4	sc14	124062	127365	-	PF14259.1|RRM_6[RNA recognition motif (a.k.a. RRM, RBD, or RNP domain)];PF00076.17|RRM_1[RNA recognition motif. (a.k.a. RRM, RBD, or RNP domain)]	0.0118369	0.0116577
VGIIb	848796216	CNBG_1376	cohesin loading factor subunit SCC2	sc3	867099	874129	-	PF12830.2|Nipped-B_C[Sister chromatid cohesion C-terminus];PF12765.2|Cohesin_HEAT[HEAT repeat associated with sister chromatid cohesion]	0.0123322	0.0121455
VGIIb	848796843	CNBG_1427	hypothetical protein	sc3	1000636	1001996	+	.	0.014812	0.0145877
VGIIb	848798787	CNBG_9637	hypothetical protein	sc19	265618	267079	-	PF08659.5|KR[KR domain];PF13561.1|adh_short_C2[Enoyl-(Acyl carrier protein) reductase];PF00106.20|adh_short[short chain dehydrogenase]	0.0148227	0.0145983
VGIIb	848794670	CNBG_5661	homocysteine S-methyltransferase	sc17	161481	162817	-	PF02574.11|S-methyl_trans[Homocysteine S-methyltransferase]	0.016905	0.0166491
VGIIb	848793806	CNBG_9471	chromosome transmission fidelity protein 18	sc11	646397	649679	-	PF00004.24|AAA[ATPase family associated with various cellular activities (AAA)];PF07728.9|AAA_5[AAA domain (dynein-related subfamily)]	0.0169834	0.0167263
VGIIb	848795271	CNBG_4735	condensin complex subunit 2	sc12	685914	689029	+	PF05786.9|Cnd2[Condensin complex subunit 2]	0.0189303	0.0186437
VGIIb	848794471	CNBG_3091	hypothetical protein	sc7	447449	449467	-	PF02179.11|BAG[BAG domain]	0.0201402	0.0198353
VGIIb	848796182	CNBG_4333	hypothetical protein	sc11	227220	230431	-	PF12171.3|zf-C2H2_jaz[Zinc-finger double-stranded RNA-binding];PF00226.26|DnaJ[DnaJ domain];PF12874.2|zf-met[Zinc-finger of C2H2 type];PF07985.7|SRR1[SRR1]	0.0201402	0.0198353
VGIIb	848794271	CNBG_2174	hypothetical protein	sc5	404102	405711	+	PF07690.11|MFS_1[Major Facilitator Superfamily];PF13347.1|MFS_2[MFS/sugar transport protein]	0.0215891	0.0212622
VGIIb	848794608	CNBG_2252	ligand-regulated transcription factor	sc5	613646	616939	+	PF00649.13|Copper-fist[Copper fist DNA binding domain]	0.0224883	0.0221478
VGIIb	848793080	CNBG_1401	hypothetical protein	sc3	940776	943600	+	.	0.0224883	0.0221478
VGIIb	848798857	CNBG_5168	hypothetical protein	sc14	631845	633104	+	PF00070.22|Pyr_redox[Pyridine nucleotide-disulphide oxidoreductase];PF07992.9|Pyr_redox_2[Pyridine nucleotide-disulphide oxidoreductase]	0.0227574	0.0224128
VGIIb	848794122	CNBG_4732	hypothetical protein	sc12	678394	681039	-	PF08045.6|CDC14[Cell division control protein 14, SIN component]	0.0227574	0.0224128
VGIIb	848797684	CNBG_2733	hypothetical protein	sc6	682073	682696	-	.	0.0227574	0.0224128
VGIIb	848795616	CNBG_0404	oxidoreductase	sc1	1128061	1129939	+	PF00724.15|Oxidored_FMN[NADH:flavin oxidoreductase / NADH oxidase family]	0.0227574	0.0224128
VGIIb	848794220	CNBG_9144	phosphatidylinositol 3-kinase	sc3	1298287	1300638	+	PF00454.22|PI3_PI4_kinase[Phosphatidylinositol 3- and 4-kinase];PF00613.15|PI3Ka[Phosphoinositide 3-kinase family, accessory domain (PIK domain)]	0.0227574	0.0224128
VGIIb	848795713	CNBG_4756	hypothetical protein	sc13	45756	47784	-	PF11735.3|CAP59_mtransfer[Cryptococcal mannosyltransferase 1]	0.0227922	0.0224471
VGIIb	848794981	CNBG_2770	hypothetical protein	sc6	768293	771296	-	PF00641.13|zf-RanBP[Zn-finger in Ran binding protein and others]	0.0241565	0.0237907
VGIIb	848796841	CNBG_1679	hypothetical protein	sc4	305867	308116	+	.	0.0241565	0.0237907
VGIIb	848792841	CNBG_0369	hypothetical protein	sc1	1027256	1031051	-	.	0.0265408	0.0261389
VGIIb	848795484	CNBG_6079	hypothetical protein	sc21	161737	163317	-	PF00400.27|WD40[WD domain, G-beta repeat]	0.0268713	0.0264645
[truncated: 504 more rows]

[truncated: 1 more sheets: LA55 CNV]
